# Supplementary material for: Chronic infection control relies on T cells with lower foreign antigen binding strength generated by N-nucleotide diversity
Source: PLoS Biol. 2024 Feb 1;22(2):e3002465. doi: 10.1371/journal.pbio.3002465 (PMC10833529; doi:10.1371/journal.pbio.3002465)
Supplement: S1 Data — Each sheet summarizes the data plotted in individual panels containing experimental results within the main and supporting figures. (XLS) [file pbio.3002465.s010.xls]

## Sheet: Fig 2H
Supporting data for Figure 2H - Scale values for representative flow cytometry histogram plot of CD5 on sorted activated CD5-lo CD45.1+ and CD5-hi Thy1.1+ transferred T cell populations 20 days post-infection with C. neoformans by flow cytometry.
	CD5-lo CD45.1+	CD5-hi Thy1.1+
	2401.01	6301.84
	2972.79	2874.31
	3741.24	7298.31
	4187.97	9254.2
	2853.49	2273.73
	1711.54	12241.3
	4421.49	4622.42
	1418.37	6067.42
	2111.51	4290.18
	2949.38	2679.1
	1927.93	1958.49
	3650.65	3940.66
	2686.74	8386.78
	2795.66	16746.7
	2610.48	14818.7
	1495.68	7917.96
	2174.27	9162.23
	954.119	1661.18
	2389.94	9738.86
	3978.71	4563.08
	5743.5	5468.6
	1737.23	3287.58
	2993.04	4437.14
	2302.3	1424.6
	3416.37	6059.69
	4072.5	3322.36
	3672.45	2579.31
	2562.53	5455.68
	629.317	6288.77
	6901.76	6364.27
	2137.2	7379.28
	2667.34	4520.13
	3203.32	6844.05
	1205.33	4782.37
	5474.37	4720.11
	4938.83	3015.27
	3126.17	4549.1
	2085.99	2607.18
	1302.8	8369.62
	3013.45	11484
	5108.22	5935.17
	3533.05	6439.6
	6022.7	4714.12
	544.696	1903.13
	4199.59	21932.2
	2391.37	5913.77
	2087.27	6268.36
	1501.98	2898.83
	2858.65	1765.68
	506.186	4414.61
	2235.24	7981.48
	2353.1	4698.36
	1342.04	2431.66
	2024.58	5050.37
	1443.08	12916.1
	7380.75	1743.2
	1398.77	4816.25
	2735.14	7592.1
	4688.5	3483.94
	3329.88	5887.38
	4371.48	3022.73
	2290.66	5931.78
	1342.19	6321.97
	2428.9	11842.9
	3216.7	562.384
	713.682	2073.94
	3004.32	2009.56
	3052.19	3244.57
	2721.97	3155.13
	1485.45	5287.21
	5107.48	9186.45
	2359.15	9790.11
	1620.66	4019.9
	559.155	2697.53
	4045.13	4936.19
	2528.54	16445.7
	2298.6	1996.97
	3858.18	1699.68
	2791.54	16616.8
	2221.13	2514.47
	3429.15	3341.57
	3361.45	2995.52
	918.727	1802.4
	2357.71	2551.46
	808.982	9932.21
	3585.39	5519.53
	3890	3023.65
	2449.77	10037.9
	1297.84	3862.36
	2925.5	3167.28
	5844.64	4351.13
	6269.34	844.324
	1555.85	9906.45
	1494.71	4219.71
	7340.34	6749.29
	3945.8	16623.4
	2993.56	3592.99
	2689.84	2348.5
	2741.01	5717.72
	2230.2	2125.66
	2514.52	11012.7
	7450.92	2229.04
	2403.11	4935.23
	579.076	2964.02
	1731.36	2459.91
	3647.78	3874.22
	2083.79	3011.83
	2636.19	1661.16
	6017.73	6980.05
	1318.13	3678.91
	3023.25	6920.61
	2936.58	4384.91
	3151.73	6920.02
	4276.98	7293.97
	3004.74	2294.04
	3031.43	3851.52
	3183.39	3680.16
	3528.18	6472.47
	1972.94	13412.5
	2351.01	8107.82
	2198.64	5819.64
	3979.31	8459.26
	2924.54	8145.71
	2354.43	3208.06
	3585.11	13429.9
	1157.13	1666.97
	2094.48	3525.43
	2163	2286.85
	2094.35	5640.86
	1434.13	13596.2
	1892.87	2454.03
	1119.7	2730.72
	2054.76	6446.21
	2591.21	9994.71
	3150.77	10091.8
	4942.4	7340.39
	2246.72	3525.25
	4304.86	947.223
	3164.92	5560.49
	3463.62	4358.18
	2844.46	3928.32
	2529.82	7141.12
	2736.22	3413.86
	1149.6	2927.62
	3346.04	4312.58
	2677.84	2198.53
	2824.7	6079.69
	1188.1	3782.87
	2643.69	6375.36
	440.14	5538.87
	2704.83	7518.17
	2205.42	3260.85
	4342.64	13405.5
	2386.31	1269.54
	1677.71	2200.32
	3635.47	4561.05
	2181.88	3255.76
	2445.96	7876.46
	1894.85	4949.78
	2394.38	4496.75
	1868.48	5404.29
	5001.3	1504.71
	2255.79	2710.82
	227.078	4324.17
	2580.39	1438.63
	2492.24	1871.69
	1950.27	5412.07
	3061.29	6307.51
	702.656	4219.35
	3803.13	6056.1
	1416.6	3493.5
	922.645	5957.21
	1925.73	10713.4
	5189.21	6901.49
	5835.49	5000.77
	3486.81	7320.82
	2858.86	12344.4
	895.551	3547.19
	2910.69	7334.16
	3175.46	6241.28
	1704.35	7624.81
	4096.49	3315.19
	3067.56	11037.6
	8735.73	6249.99
	2697.17	4447.51
	1419.71	3730.92
	1611.48	10225.5
	1938.07	3404.58
	822.02	4586.82
	1933.43	3712.99
	1443.2	7732.01
	1594.42	5298.59
	2516.87	11311.2
	705.591	2041.07
	2201.52	2999.81
	2373.89	791.348
	3386.99	4423.91
	8175.4	7361.71
	543.409	12976
	1497.29	2699.79
	3831.97	7890.66
	2730.09	7590.42
	2175.03	3311.62
	7325.54	5107.31
	3853.27	7366.08
	559.392	2985.84
	860.534	12734.7
	1630.89	6381.49
	1517.54	7773.85
	4003.46	3521.66
	2055.91	3556.43
	3714.81	4990.3
	3388.84	7223.39
	1354.55	1496.66
	4453.78	4481.33
	4205.94	3243.88
	1766.6	2077.32
	3321.27	5917.62
	2205.76	5086.3
	679.661	5444.35
	1351.93	3780.31
	2385.17	2915.87
	2152.44	2460.81
	1769.16	3692.49
	1551.67	3547.05
	3801.72	3799.24
	2406.74	11462.8
	3892.78	5356.52
	2558	5605.81
	4724.25	3332.85
	3160.52	5676.48
	3533.43	5506.93
	1998.79	1644.31
	1550.34	7481.41
	4210.45	4050.74
	5032.94	4910.52
	780.03	3869.71
	9958.87	11735.7
	4208.21	1457.31
	2268.21	8825.16
	6707.21	5055.29
	493.835	2665.53
	2240.9	4931.63
	3326.55	9301.56
	1780.45	11653.2
	2717.97	5134.15
	1205.2	1861.44
	2672.67	3572.57
	2062.25
	554.716
	4122.59
	7219.12
	530.852
	1416.31
	5368.95
	2316.35
	1883.55
	2929.86
	3805.85
	5615.56
	1438.16
	1109.16
	2659.86
	3558.5
	1350.04
	1994.15
	1452.66
	2148.08
	2853.57
	3193.97
	1105.74
	2846.27
	1720.68
	2452.08
	5249.79
	2524.17
	2396.68
	3138.83
	2496.78
	2180.86
	3869.51
	4806.27
	2088.31
	2168.99
	4161.77
	3158.87
	4867.58
	1904.68
	3232.45
	2579.54
	2870.59
	1666.62
	3389.5
	1727.57
	2746.38
	6370.08
	1389.07
	6011.8
	2184.52
	2560.12
	2265.98
	207.364
	374.435
	1606.78
	2407.31
	2021.68
	2733.84
	3656.81
	2873.45
	3230.21
	2336.84
	1888.41
	2309.74
	6787.81
	10934.6
	5097.06
	1335
	3146.23
	1183.63
	4829.76
	1881.92
	2634.72
	4194.52
	2975.45
	1765.2
	1144.89
	2858.89
	3039.57
	2369.39
	3546.64
	2290.95
	706.799
	1731.85
	6024.66
	3789.51
	3923.49
	1922.74
	1623.94
	1238.29
	802.153
	4423.53
	2196.4
	2202.6
	601.782
	2335.39
	3227.58
	349.295
	3260.08
	5646
	4465.33
	852.742
	2611.13
	1833.2
	1702.4
	3596.61
	6661.25
	2894.67
	911.234
	2359.08
	4005.34
	1061.64
	1139.72
	816.028
	1089.81
	560.768
	4401.82
	1737.63
	1978.5
	3556.4
	1285.74
	906.38
	3151.31
	3366.74
	2327.59
	2344.77
	3294.4
	3527.2
	3386.45
	2069.97
	3058.49
	2994.36
	4140.92
	1919.19
	3198.39
	1477.29
	3454.47
	2865
	2047.69
	2299.33
	1167
	1064.09
	1053.23
	3262.36
	2494.42
	2228.24
	5040
	2843.04
	2540.71
	2332.19
	2029.68
	2335.9
	1138.4
	4017.2
	2389.06
	2413.1
	1536.1
	1186.36
	2339.88
	2169.37
	3186.99
	2569.14
	2077.79
	995.052
	1709.05
	5200.49
	1555.16
	2006.14
	3496.47
	1339.85
	901.295
	3402.85
	2531.1
	1014.49
	946.767
	1943.01
	4118.86
	1347.86
	1813.52
	3197.88
	1601.65
	3664.08
	4277.02
	4931.92
	3550.81
	1738.03
	674.053
	2846.33
	2032.26
	810.603
	3716
	1857.6
	2226.07
	504.942
	3033.6
	1614.69
	2825.21
	3332.82
	3570.77
	2470.68
	4991.66
	3868.11
	2029.99
	912.412
	703.31
	625.817
	2588.76
	992.715
	2809.03
	10062.7
	6293.85
	1262.72
	1959.23
	6542.19
	1989.24
	821.765
	5761.51
	3365.39
	2436.19
	3714.13
	1586.69
	2155.03
	2973.24
	4892.08
	2503.74
	4036.98
	1949.57
	2565.64
	1213.8
	1365.34
	249.421
	4076.78
	3743.48
	1599.39
	7682.35
	7453.85
	4104.52
	1977.62
	1922.71
	1960.89
	1697.63
	2844.38
	4791.63
	1930.92
	2789.57
	1780.32
	984.469
	2475.13
	3312.17
	2301.25
	2097.9
	3927.51
	2253.22
	3133.12
	2101.3
	900.547
	402.079
	1450.19
	3702.2
	2933.83
	2220.21
	2229.2
	5544.06
	1589.01
	4585.87
	3419.06
	1929.16
	2762.91
	2957.53
	2844.77
	2012.01
	2811.28
	2138.66
	1219.39
	980.062
	1726.97
	3002.65
	1621.59
	508.648
	2379.71
	3314.42
	1928.54
	4607.93
	1997.32
	3682.6
	2646.9
	2884.06
	3159.23
	3048.22
	5092.06
	3639.45
	3494.14
	7744.66
	2108.63
	4095.22
	3575.48
	2577.81
	1058.15
	3658.25
	2702.78
	11703.4
	2747.52
	3088.14
	2402.05
	848.816
	4072.32
	5681.06
	2379.81
	3216.5
	3190.12
	2542.01
	1406.18
	2865.51
	2103.41
	1558.35
	3213.69
	2244.96
	3903.51
	4210.89
	2869.89
	2646.31
	11063.8
	3525.21
	2429.36
	3723.53
	2058.06
	2535.95
	1368.55
	2157.64
	1929.65
	3281.87
	1080.39
	2091.32
	2309.13
	614.123
	5396
	2344.64
	4427.31
	3867.6
	1746.26
	4492.14
	3927.15
	2648.52
	2304.22
	2364.62
	2803.31
	1330.47
	2172.44
	3426.58
	2983.15
	3429.96
	2207.09
	6548.75
	2191.41
	2140.12
	2321.18
	49.7988
	1449.93
	3736.78
	1753.32
	1641.12
	3976.42
	2570.55
	1577.75
	1769.34
	4099.1
	1023.79
	1496.46
	2359.35
	3875.93
	3106.89
	3757.63
	1278.51
	3875.25
	6888.57
	2938.7
	1542.44
	3746.27
	3069.79
	2728.22
	2158.62
	4521.87
	2446.61
	3224.35
	995.527
	3634.26
	2306.63
	2237.91
	2984.09
	3822.32
	2827.7
	961.999
	9901.44
	3196.03
	3950.53
	2130.42
	3739.82
	2095.26
	4772.82
	2421.21
	2545.88
	3870.99
	3358.64
	2418.02
	1578.43
	2532.69
	2039.32
	1060.85
	1951.98
	1639
	1176.93
	2752.44
	1107.41
	2747.94
	3486.25
	2949.73
	1606.82
	4403.45
	2321.73
	1664.82
	4484.03
	849.751
	3853.19
	2063.33
	3888.54
	2618.59
	2190.4
	3717.1
	1838
	3297.01
	2229.36
	3074.98
	690.327
	2829.1
	5640.74
	1477.97
	3343.45
	5532.35
	2388.67
	1558.57
	652.02
	2904.81
	1751.06
	1273.89
	2273.18
	2727
	3370.48
	288.142
	2012.99
	4021.03
	1625.7
	2297.86
	2197.81
	6312.91
	1413.19
	4437.22
	1036.06
	3567.02
	1827.43
	1496.14
	1904.68
	5200.31
	2424.8
	2606.61
	3546.45
	2551.77
	3681.25
	2468.07
	2061.6
	3421.12
	1770.12
	2417.65
	3242.94
	2867.46
	1639.19
	1104.22
	1180.2
	2520.89
	4469.98
	1744.33
	6774.14
	4176.39
	1679.78
	2416.4
	646.672
	1876.34
	3837.08
	2072.92
	2068.94
	1567.47
	1274.77
	3386.17
	3448.63
	2248.5
	2462.02
	2526.39
	3646.59
	3036.47
	1803.02
	1621.49
	3734.91
	1241.9
	3513.92
	730.577
	2444.7
	576.638
	2685.31
	3490.57
	2687.05
	1972.22
	2372.84
	2541.83
	1779.06
	1795.33
	2225.75
	1005.07
	2143.23
	2157.93
	1751.25
	3930.83
	2737.45
	1083.6
	1795.02
	1876.96
	1564.93
	2557.53
	5531.25
	6971.19
	3348.88
	2118.63
	1885.2
	3255.68
	3351.19
	1628.38
	2004.29
	7447.32
	2990.64
	3040.78
	1251.64
	2480.27
	1266.37
	4154.2
	2640.42
	1567.45
	4162.68
	2164.43
	4181.29
	2916.48
	2070.98
	940.664
	1926.63
	1863.08
	2329.84
	1766.66
	4181.01
	1651.15
	2246.65
	3436.74
	1873.63
	2473.03
	2291.97
	3406.63
	2064.09
	2673.65
	3954.41
	4830.74
	765.764
	2068.06
	4677.15
	2996.56
	2497.69
	2041.84
	2368.67
	2086.17
	585.694
	2233.32
	813.457
	4101
	2363.96
	3124.54
	1920.53
	2520.43
	2546.4
	2032.74
	2843.16
	4428.88
	4736.81
	3723.53
	693.462
	4033.23
	1353.2
	3163.94
	3525.22
	4528.56
	4419.77
	2508.41
	2712.17
	1823.84
	2807.45
	1954.89
	929.645
	2731.13
	1253.27
	1333.97
	1028.65
	945.46
	1899.64
	3065.78
	792.968
	3965.63
	3853.21
	6517.13
	3072.75
	4832.62
	1352.06
	4241.69
	2787.35
	2745.9
	2583.96
	2841.61
	2468.93
	3716.68
	2145.07
	2430.13
	2276.45
	707.718
	3250.4
	3796.58
	1859.22
	751.194
	1247.42
	6000.44
	3090.71
	2292.91
	2529.46
	1857.97
	1546.81
	1053.05
	2795.09
	6685.26
	1446.74
	2304.79
	1592.44
	913.827
	2742.13
	1038.79
	2393.14
	1322.96
	1838.46
	2703.16
	1911.54
	1442.87
	3556.85
	1649.77
	1157.38
	2236.12
	2296.96
	2354.14
	2758.98
	2132.12
	2251.08
	2242.46
	2619.45
	2129.51
	5088.42
	2449.91
	2080.92
	420.883
	2524.44
	2493.84
	805.945
	5207.46
	1705.12
	5282.61
	1987.45
	3030.43
	3232.29
	3644.72
	3630.85
	3633.86
	3232.15
	1704.3
	610.553
	2705.12
	2498.58
	3015.33
	1955.57
	1314.95
	4221.78
	1287.53
	4078.99
	3507.47
	1786.51
	3309.25
	3627.21
	4396.18
	3385.45
	3802.86
	1838.51
	2525.05
	3581.57
	3526.24
	1202.03
	3050.87
	1529.81
	4628.56
	902.71
	1471.57
	2345.54
	2763.8
	3397.17
	8091.38
	2289.48
	3394.52
	2332.15
	1795.18
	6443.16
	6072.84
	1234.92
	4267.7
	1201.84
	2524.79
	1021.6
	1417.34
	2220.34
	3961.23

## Sheet: Fig 2I
Supporting data for Figure 2I - Quantification of ratio of sorted activated CD5-lo and CD5-hi transferred T cell populations pre-injection and 20 days post-infection with C. neoformans in the lungs by flow cytometry.
	Pre-injection					Lungs 20 dpi
	Biological replicate	CD5-lo frequency	CD5-hi frequency	Ratio		Biological replicate	CD5-lo cell numbers	CD5-hi cell numbers	Ratio
	Replicate 1	43	57	1.22222		Replicate 1	444	200	2.22
	Replicate 2	53	47	1.17391		Replicate 2	1152	130	8.86154
	Replicate 3	55	45	0.754386		Replicate 3	795	127	6.25984
	Replicate 4	54	46	1.12766		Replicate 4	553	146	3.78767
						Replicate 5	975	248	3.93145
						Replicate 6	537	243	2.20988
						Replicate 7	1117	275	4.06182
						Replicate 8	1330	224	5.9375

## Sheet: Fig 4G
Supporting data for Figure 4G - Scale values for representative flow cytometry histogram plot of MHC class I Db GP33 and MHC class II I-Ab GP66 tetramer of activated CD8 and CD4 WT and TdT-KO T cells 45 days post-infection with LCMV-Cl13 from mixed bone marrow chimeras.
	Activated GP66+ CD4 T cells										Activated GP33+ CD8 T cells
	WT				KO						WT				KO
	Replicate 1	Replicate 2	Replicate 3	Replicate 4	Replicate 1	Replicate 2	Replicate 3	Replicate 4	Replicate 5		Replicate 1	Replicate 2	Replicate 3	Replicate 4	Replicate 1	Replicate 2	Replicate 3	Replicate 4	Replicate 5
	65919.5	1258.48	3302.88	7008.22	1686.84	2358.05	5598.41	294.154	1366.89		8380.33	6776.77	28136.8	738142	15589	128100	43524	24723	916200
	5008.31	4950.25	3387.28	41484.7	74874.9	1272.59	4209.67	4475.44	-522.019		11873.4	8628.43	49067	1854230	8222.43	4415.26	96883.9	8571.5	4214.61
	17315.2	42474.3	1226.03	2636.39	1034.82	11762.1	38528.5	8864.47	22745.2		27777.8	76954.1	8805.42	5036.38	239303	35224.5	2736	7267.14	11013.1
	3040.81	26779.4	322.957	45103.6	1217.2	3016.14	35014.8	2260.06	1747.29		92812.7	354611	33847.3	14291.2	16600.3	204078	17107.5	20579.6	16236.3
	17898.9	2390.24	28451.7	2212.44	9951.67	870.368	7170.33	5578.66	-156.71		11334.3	53056.4	45575.9	8325.34	14254.3	10524.3	12516.9	32624.8	39825
	11198.3	1801.47	1046.04	27486.4	10184.8	404.488	5371.44	18150.7	5220.45		2291700	202987	3757.93	8135.79	15933.2	283278	23989.2	8852.86	17535.6
	28903	6559.6	2407.75	5752.86	5403.26	-105.98	1727.85	20453.8	4463.41		11885.7	8891.7	11172.1	4812.49	13024	93673.6	29196.9	29029.5	47902
	1427.04	42790	1001.05	-184.324	5012.55	105196	2897.91	747.484	4489.31		10991.3	11266	13095	4206.27	11261.3	34933.8	26734.2	11958.6	13163.8
	6600.23	3612.74	6353.58	736.218	1196.74	1490.15	25968.9	16014.2	16640.7		14243.8	18091.7	32966.7	1884190	5928.6	14856.7	175925	20890.2	61709.3
	3354.7	388.065	2313.9	1759.43	34173.3	33723.5	11014.2	30792.1	26370.7		5291.77	11420.8	12819.6	10081.3	8349.71	181788	1543590	70721.5	5504.37
	-1155.1	-1344.99	17641.9	1289.14	30285.4	16966.5	2955.7	7004.54	9653		8491.17	34656.9	3842.6	19883.6	11885.6	27191.4	9191.56	36417.3	7729.12
	18099.1	7923.07	2586.32	930.721	1412.2	8716.97	6818.74	1311.63	19465		4701.48	13663.2	8758.11	97194	24905.1	42186.8	106246	15951.2	9525.02
	18043.8	654.533	32136.7	1336.55	14955.6	17104.2	183594	5440.16	13903.1		14478.3	4064.49	32537.6	2648.62	7721.39	16873	2021160	12207.9	7651.07
	1227.29	3691.95	1830.28	1362.01	2764.31	5866.57	7787.24	-1254.69	16171.2		2874.49	4762.75	20140	7146.37	13047.3	11575.5	39022.2	5418.51	23856.3
	1540.37	19664	2031.87	1132.95	18349.2	9525.65	14525.8	35255.2	-388.75		7364.7	1214290	6293.37	2654	4617.5	41809.3	15349.8	25360.7	4241.38
	33962.5	3197.73	2965.24	9447.38	25517.2	179.73	1504.42	2445.46	4343.2		8274.62	12979.5	5331.38	38108.4	14945.9	90624.6	27578.5	5920.33	58265.5
	4318.95	24580	3647.56	1353.41	57924.1	4211.52	1541.29	7184.05	26709.2		7971.58	390167	5338.94	4488.59	12791.9	401804	7313.47	10753.7	28257.5
	32546.3	106495	917.093	12374.4	22459	32277.3	41583.6	20875.4	155.407		119261	99941.2	280699	45393.4	22687.6	2198840	14347	7007.57	17569
	3215.83	6915.52	2965.55	1688.7	3145.14	9483.71	26697.2	131546	1288.05		7119.08	7097.56	11196.4	9452.03	12520.8	93035	2557040	7680.75	14608.6
	7321.52	-539.845	891.643	12559.6	3142.9	2499.28	239.674	3679.75	2133.52		197183	10445.1	35516.1	7895.8	42268.9	16697.6	29433.3	858214	43088.2
	7817.16	10709.3	1507.58	10038.9	4254.8	30754.4	38263	11136.7	2577.06		10358.7	59173.1	70420.7	13615.9	19687	2842180	31558.8	99463	13972.9
	-336.248	14610.5	1978.75	1257.18	1430.22	-338.182	39772	33881.3	2887.83		3933.17	22052.6	9570.73	4664.26	196735	27751.1	39474.1	31166.6	3932.09
	1314.22	56309.7	4150.42	1670.39	2646.41	2691.01	-15.7233	15048.3	1435.84		2860.45	88256.2	6350.68	67909.5	910762	72019	27086.2	11029.7	8034.91
	11195.7	2754.41	45090.9	1618.47	1030.79	33547.3	36339.7	17014	759.355		14634.5	23559.8	14655.5	82052.1	12783.2	39137.7	601019	33214.7	38002.7
	2930.26	4635.47	34.7311	7130.6	56356.4	5786.52	19077.7	2464.11	154003		6045.43	17567.6	11926.4	8152.84	5446.65	16753.6	4814.83	3903.87	43415.7
	2910.42	2214.42	1243.99	5379.64	10130.8	70399.2	2729.29	12002.8	27622.9		9582.67	116364	5911.71	6066.13	13938.2	18749.7	6561.76	6898.47	5438.92
	-651.744	4152.91	4224.69	116.07	7972.95	63021.5	-638.755	13896.1	4893.41		3673.25	6662.06	8816.83	14286.9	7057.18	18705.4	140542	4840.77	6016.63
	2265.41	3799.86	17129.4	2059.61	-757.732	1509.83	21331.9	4091.06	2906.49		11909.8	27317.8	4361.21	37405.2	13289.1	25544.6	90719.7	50652.3	16837.4
	5317.28	1329.69	19857.5	-1079.53	17965.7	3339.39	39562.9	29848.1	38.4103		72512.9	7458.32	9762.76	32218.3	20444.2	7328.03	5293.42	9302.85	929350
	2568.66	2355.31	1411.3	25.3061	4947.7	96522.6	76500.2	34945	-1767.34		10101.9	4801.07	9909.36	15448.5	5757.26	20825.9	26749.9	8880.88	20432.8
	1574.08	10262.7	1322.94	12053.1	50978.7	32813.5	5386.09	17717.5	40259.6		5868.09	6789.59	599601	8126.04	21203.1	46448.1	814332	5366.02	31495
	46108.2	38178.4	5509.83	6893.74	1540.58	5778.77	1736.87	7932.47	15920.7		9217.82	268167	2835.69	18765.3	10432.9	23048.4	77825.4	5732.41	23014.5
	23863.8	30373.2	412.31	12104.6	6068.09	18255.3	82008.4	24337.6	1669.31		5604.08	6606.69	4822.85	10926.2	342946	19749.9	558098	108003	30388.6
	6022.41	2861.77	2226.21	138213	543.871	54123.6	938.273	1874.44	5495.8		2854.12	1205150	31781	7019.29	33025.2	13052.1	35673.5	111793	14290.7
	5598.5	1207.66	4993.81	3580.29	11151.4	7220.18	190772	1649.81	9475.71		97741.1	149523	14773.4	12927.2	88082.6	14844.2	1931970	339019	202169
	6191.94	11820.4	2440.83	134.022	39099	20316.5	8309.24	59893.1	1420.55		8081.29	58707.4	2130050	3005.37	18399.2	36921.8	7751.87	36913	14282.1
	222.484	3803.72	4325.62	4860.97	6767.98	6473.83	35841.7	25914.2	4312.59		336755	4692.85	10398.1	5470.43	22260.4	19691.2	627849	82329.5	26101.9
	15312	26238	1726.86	12325.7	33511.4	2340.07	7560.17	12078	-460.798		9622.68	19591.1	10208.2	11945.4	8137.11	893836	166378	18407.1	7538.12
	26907.3	65103.9	1052.38	1264.35	5392.37	8824.49	32711.5	7516.91	79261.5		1045310	248138	57002.3	9156.29	35380.2	37273.5	8021.74	3941.59	8197.11
	3058.75	1761.04	306.351	2083.02	668.46	683.055	21487.6	13006.8	3085.96		4575.61	7927.67	17051.4	20937	24959.5	50474.7	1349560	9097.61	15244.8
	2486.57	2011.41	3832.25	21823.4	2548.61	-1174.87	9859.07	7261.99	40569.6		22184.5	3875.48	4537.22	152343	954852	1483720	23937.1	16539.9	590469
	4330.22	812.282	2942.72	2642.55	5831.73	103.381	4619.89	1777.4	21957		13529.8	10765	12280.7	4982.1	51251.5	1766550	49126.1	4359.97	7634.89
	23965.2	40599.9	2650.03	1664.83	1693.76	8411.35	186.865	4285.07	20020.2		128878	4291.54	4133.09	57089.2	15525.7	32774.6	10135.3	16076.2	15590.4
	2316.3	851.779	3395.81	26345.8	150.241	663.264	12313.7	3136.87	197.793		8006.12	7380.38	4141.8	10677.3	14537.4	6967.82	21048.8	10957.8	136650
	595.013	22197.2	3766.96	4178.69	2163.23	8871.95	43364.6	10336.4	28993.9		25399.3	15904.8	7964.86	465392	80293.6	13156.9	76117.3	7380.42	6338.18
	2487.2	46130.5	5333.2	3668.51	3417.67	34322.4	45633.6	789.797	32109		31957.7	7619.69	2340.21	26315.7	6544.5	31732.3	2408420	29622.7	23158.2
	29356.7	73501.2	2766.89	7122.42	18642.3	1709.29	1998.21	8041.6	15478		10234.4	566363	68499.9	19649.6	5927.85	16891.1	631911	3926.77	884686
	6712.2	2390.6	9624.66	1989.87	20164.1	610.545	30228.4	8470.53	59140.6		5161.36	15890.3	50030.8	18592.2	3462.15	51113.1	24061	12038.4	3449.54
	14805.6	13586.8	6335.46	2131.4	1901.74	-443.963	-164.14	2342.46	-179.993		3249.27	11961.2	31818.1	9162.57	43070.3	688436	9737.25	283640	11882.1
	5674.57	1491.67	5028.17	3918.14	470.883	18980	37717.3	-1229.64	3887.65		3343.81	1084550	6486.54	46939	5625.47	336207	87321.4	198418	4007.99
	23241.9	1723.19	8693.53	500.521	24609.8	8501.43	-1773.99	38788.4	16135.4		234209	29947.4	6077.04	7202.75	14794.4	21760.5	10818.4	37062.2	22700.2
	1295.52	7552.98	1319.34	995.626	8224.71	2020.51	21050.3	3396	-405.084		35692.7	128067	43843.5	10119.8	12530.1	744108	18483.3	33047.4	8277.43
	3496.71	-657.327	3529.22	35108.1	1889.87	937.084	778.516	24617.1	11941.2		140548	10587.6	11415.7	8088.83	37912.3	15320.8	15286.9	4318.89	2691810
	15280.3	4666.85	3107.11	7974.87	5769.04	14327.6	6523.69	8908.2	956.821		1107080	44776.6	65100.4	8669.4	4991.5	24170.2	3575.34	19598	7485.06
	815.458	3098.07	3815.47	7418.39	3088.02	2874.44	1271.48	-110.714	11050.2		16427.7	468131	33257.7	23758	36046.9	18802	11608.3	6439.67	7699.73
	14843.5	736.028	7818.04	6415.61	5437.41	46133	34769.4	41826.1	54920.2		7735.35	5307.09	25120.7	101746	28367.5	42973	37723.9	31100.6	20384.7
	7370.98	-520.293	39668.1	36088.4	-23.9135	12590.7	3823.6	-132.677	22900		17379	5586.84	27474.5	5274.24	946538	859458	36226.2	6294.42	15421.4
	30106.9	14995	1118.16	7068.27	24410.4	259.217	1715.47	14401.9	27600.9		15631.7	8059	54591.5	7504.22	13721.8	1824520	34973.9	5507.43	10360.1
	6782.61	11733.5	18368.4	8542.56	3091.53	2094.81	171.353	830.75	767.922		5080.77	3283.38	3578.99	5703.32	866799	11488.8	30834.5	18434.3	54011.1
	8223.63	2999.6	4398.81	2907.79	55838.7	54114.6	4137.86	95101.4	2171.64		9968.07	93123.9	93430.2	32058.7	51650.8	19602.9	12364.1	9699.6	15514.1
	9291.9	-1329.36	2269.39	4317.39	9358.65	12121.2	22700.7	2724.71	12815.6		224087	10035.3	36780.3	7279.58	9480.72	61775.3	40272.8	11861.9	2095.48
	198.034	10128.8	1638.89	6367.16	16112.1	7671.08	24448.5	699.835	12496.5		6582.63	25825.3	5770.96	130868	63764.4	25081.7	47095.9	877506	44510.3
	1811.32	5412.1	196.019	8449.36	1696.38	7169.18	3744.19	7301.87	1250.28		9123.12	38601.8	100480	5665.24	32042.1	38533.5	20327.7	4874.96	27805
	20552.7	2516.79	143.279	4.08117	-136.349	44208.7	44528	16258.5	109091		13470.2	11168.5	28316.2	8341.82	46496.7	34397.6	5128.17	38062.3	35296.7
	17811.4	413.022	1667.91	1472.29	2172.3	8649.12	22518	15463.3	4630.01		24035.6	7878.98	41265.7	17811.5	5391.14	588948	257917	539380	15790.2
	1846.53	9672.88	11056.9	2368.48	40971.1	1674.3	105418	22640.2	10870.1		8278.32	12523.7	8849.38	7804.8	1021240	32659.5	33823.5	9021.8	481163
	38286.5	6811.46	-249.709	24095.8	57202.3	14083.2	16951.5	8598.7	13254.4		6759.92	6573.42	7569.9	5600.72	14156.5	5955.95	15839.2	14862.9	8382.48
	3035.93	7188.15	485.075	2892.38	6755.86	3634.33	25748	17943.3	3820.94		486177	5354.93	24941.1	4009.83	111385	5534.87	2881970	22860.1	7138.25
	21406.4	-226.66	3639.89	3582.11	1424.99	20065.6	3217.34	13185.9	29281.7		46675.7	5383.07	3056.54	9438.69	17470.9	31745.6	1640490	9783.1	15647.4
	53383.3	1934.63	14292.1	784.841	39067.5	20313.3	4174.02	732.151	2073		2419.61	9433.05	3412.36	1769.83	7432.95	660376	1833700	1679070	58096.3
	8946.92	68355.2	16680.3	8792.67	1036.92	18634.2	3369.59	-45.931	2178.49		7532.52	36237.6	1945520	42927.1	290060	25713.2	10777.2	115557	12218.2
	11822.1	9276.93	2122.29	1833.66	576.46	9489.87	34774.3	1442.04	387.884		7331.17	15761.9	13335.4	4790.39	47597.3	19440.5	3249.13	4484.89	12220.6
	4684.77	1430.43	8535.83	6695.26	68924.6	3396.5	10839.1	1277.97	-408.511		10327.3	82501.6	4119.99	30368.9	30795.7	8477.55	1134860	30472.9	1210730
	18309.4	1616.51	7525.54	1931.56	1889.88	2987.74	5260.83	1033.69	5145.79		16859.6	5082.54	4100.05	3219.34	8756.84	17000.5	2229020	38674.5	408334
	9398.2	2846.56	1230.58	166.627	5998.27	3565.98	1177.11	27721.6	38124.1		17240.6	11503.6	31864.1	557776	91629.7	29313.4	338835	17280.1	43385.6
	23855	108.647	3141.25	-517.122	452.928	-84.4532	1195.38	5737.68	22092.7		4649.92	6639.56	24986.8	6807.56	7554.58	43889.7	15809.7	11642.6	5533.11
	5192.44	7183.13	1248.77	-19.4154	1367.05	2494.71	24873.3	1757.15	13270.2		9562.89	8611.32	6940.32	8498	11245.1	7698.21	25445.9	2928.83	471281
	8659.13	1974.89	1202.27	18986.9	11585.1	19351.4	29212.6	8496.41	1538.11		5428.57	15976.6	2922.3	129997	13474	54282.9	13927.1	11041.3	3950.89
	14286.1	9429.3	3616.67	27191.2	5590.64	8201.97	10669.2	4699.55	1072.12		5750.43	29821.8	23694.6	4978.48	12671.9	6301.39	11523.7	44903.5	20981.4
	21113.9	11752.5	37536.2	1365.17	62231.2	3213.1	7843.91	6246.19	4447.13		10199.2	31549.5	14506.8	7404.79	20005.1	8565.25	26768.8	5119.37	111911
	8073.13	-508.83	1781.02	3338.99	905.869	46391.1	28411.9	167.5	-157.251		28775.3	15609.7	4823.34	4942.34	16400.1	8070.09	279734	6548.56	74302.4
	-265.793	869.216	16155.6	3409.89	34210	13931.2	432.05	5106.55	2172.96		19690.8	36021.5	5272.7	14305.3	14533.3	17874	27798.7	11043.2	3829.23
	45148.9	-427.745	5602.75	307.797	-141.176	16148.4	16374	909.342	9419.96		12718.2	298985	25076.5	14306.3	519024	46806.1	11709.1	17833.7	41026.4
	1337.62	717.366	1239.85	1125.39	10595.7	4547.75	28937.7	8909.92	26093.7		98222.2	7255.96	18882.7	8434.47	12107.5	21475	22373.7	7716.93	20962.8
	2412.48	1612.57	46222.4	487.911	26792	29366.6	1171.82	8579.36	139.462		16526.9	124177	6179.13	349164	11687.5	74743.7	35365.1	4715.74	19579.5
	5848.65	24293.1	691.896	43986.3	40286.8	32749.3	41038.8	25739.8	365.738		8126.22	5946.01	29698.9	6595.57	36317.6	42602.8	24765.6	21711.1	25544
	2452.76	9705.41	1515.05	1670.01	364.94	-489.263	1825.79	5601.9	981.571		6525.49	19593.6	2987.73	10594.4	903215	254047	11203.3	17403.1	54909.3
	2712.09	14567.8	290.823	17058.6	2845.8	12910.5	17547	99.2807	25323.8		9211.53	6288.95	3274.67	35348.1	8620.51	30182.4	65422.9	4702.09	8456.39
	29290	1580.63	5358.92	581.419	19162.4	688.691	1349.24	29138.5	3167.85		10309.9	6594.99	2397.81	21495.6	6977.72	29154.6	1006850	6635.25	121873
	10393.9	-375.531	651.406	4759.49	1712.49	5344.08	4590.9	906.408	2499.74		7348.03	354084	8131.4	80154.4	9600.18	649222	7621.11	5572.02	9859.24
	18424.3	-872.646	17678.4	30.6655	9442.7	5402.57	15118.5	-259.056	1780.8		12427.8	95678.4	10192.8	1953.11	494473	24532	6982.67	48948.5	17329.7
	42436.1	-316.841	666.37	8907.02	329.532	8277.84	43222.6	23365.1	1105.19		8463.95	12611.1	376995	16815.9	40108.3	1341720	67032.2	6395.58	8148.1
	81935.2	2700.03	2633.21	26344.8	846.612	25558.7	3341.74	7473.32	7932.69		11229.8	15069.5	103136	9039.63	22227.5	17626.9	13804.7	6644.24	12034.5
	10170.8	2696.55	29711.9	1209.19	3908.04	24433.3	34930.7	483.711	1587.38		506484	8667.2	3462.78	20230	7195.2	15275.8	30003.1	51490	7162.09
	8253	2936.97	771.407	5011.2	2068.56	-523.549	74224.4	652.073	45643.2		859472	13864.6	15790.4	7036.38	36690.2	27531.7	27690	54404.3	8787.49
	11052.6	5323.22	730.607	1411.41	12169.4	26629.6	15727.2	1496.1	1502.32		7280.52	23171.7	2036.88	70627.1	4627.18	14482.8	457244	10001.8	9727.5
	13526	24485.4	5259.17	6635.51	1545.9	-1232.07	6038.49	11639.3	5244.66		7698.13	11309.5	24485.8	25685.6	19399.2	32765.1	46771.6	62711.3	5461.39
	19744.9	-17.8806	758.891	8134.74	9662.48	10606.6	36978.3	9674.2	6646.4		12317.1	26418.4	4833.15	6213.67	4165.56	33975.7	42493.5	8307.55	738194
	766.45	10817.9	567.456	2103.21	7434.4	2546.91	19047.7	26950.9	5955.03		11497	4694.9	18434.1	88405.6	16970.5	144530	23240.4	26598	5998.52
	10441.8	5496.02	1533.84	9992.04	-592.31	49367.8	6590.13	1260.9	34554.8		13471.5	5692.7	838155	5102.61	8412.7	18743.9	1045930	43962.8	42513
	1343.84	12973.8	4280.2	15437.6	-391.624	10466.4	5986.3	14340.2	51025.1		6813.56	15177.2	8026.11	2941.01	5877.92	29477.4	415318	15670.3	32150.8
	2927.44	646.654	18889.8	1803.1	60456.8	337.518	24823.1	5458.77	10307.6		13218.4	9178.13	10299.8	3497.8	57762.4	21756	47971.8	7604.26	732209
	-375.23	1675.63	20702.2	12590.3	9473.37	2682.42	539.794	1509.61	862.251		20693.2	13522.1	3563.62	11200.6	43311.5	10470.9	13462.3	11228.2	689301
	2772.42	10604.2	3339.29	7173.17	46380.4	7300.49	55387.3	1267.98	3425.04		22557	14522	23072.6	53278.2	6489.45	13554.7	31152.3	1779.04	5661.32
	713.865	938.907	6665.62	169.983	503.781	979.706	5152.64	218.915	17253.8		9958.35	4411.58	207530	382706	25875.8	49354.8	6603.12	17658.9	35294.7
	17247.3	-741.832	2506.71	752.497	16802.5	4282.73	45627.9	3212.08	4781.12		1297190	9671.79	9266.34	24081.1	6052.8	8081.37	35832.6	4394.85	3968.76
	33464.5	1849.86	-43.7212	6830.05	1339.09	632.929	39740.2	5141.67	22466.6		1017280	913190	9594.83	5152.28	11765.2	8690.15	10455.7	27370.1	65548.7
	18326.8	32330.6	4875.67	2019.21	1080.27	2660.84	2299.78	8700.96	6452.83		59375.2	28520.4	6200.23	43200.4	9061.07	24852.3	35575.4	6455.69	565337
	3219.06	5612.18	10272.2	-47.8378	-224.607	78949.8	14193.5	13020	2735.38		7945.51	619101	16506.7	1869220	2298950	1030010	17370.2	25901.4	31178.8
	3749.47	8767.96	-67.61	3148.09	14984.4	11470.3	28428.3	1994.84	3292.89		14045.5	5671.64	7118.03	4931.69	75899.5	1380830	50853.4	86532.4	36302
	11510.6	940.378	1000.7	5518.17	416.732	73918.7	7957.61	2138.2	1772.89		148485	21696.7	7910.79	14525.3	12671	23664.8	5282.47	532096	580566
	15038.2	18798.2	2288.66	605.887	2791.42	-10.9962	625.632	8553.92	-246.9		4050.9	35804.2	19695.2	4143.88	11095.9	34653.8	1144550	7218.84	7453.74
	-320.028	10062.8	2808.27	23913.9	7463.6	3494.01	-655.291	64589.2	14941.8		5518.98		8178.41	15286.9	18260.9	21084.9	38468.2	20584.7	154746
	13105.3	5341.14	1957.91	1498.54	1457.81	9126.38	15953.7	2066.22	7224.27		9668.99		28162.7	9353.92	4043.55	9395.35	17597.6	20667.7	186886
	120587	316.379	8661.75	1418.17	2467.49	25440.8	21243.4	37974.4	29146.4		11868.5			8196.67	26824.6	4853.04	6721.63	17259.4	7557.31
	2259.67	1298.69	2710.73	14492.8	4640.42	-173.238	-110.349	226.222	1460.63		30229			3318.45	23138.2	5237	330206	23763.1	91708
	1636	725.356	3816.21	11939.7	3135.27	66358	52547.3	22780.3	1992.98		14853.6			4920.54	13850	12936.4	5498.27	17989.3	22960.2
	40674.7	3236.88	470.891	6191.69	765.273	1614.7	2560.54	9480.29	1471.58		9357.51			3435.14	5038.83	26282.1	12219.6	31051.9	22780.5
	22902.2	11152.8	978.832	586664	1153.63	711.554	22561.8	9877.19	3910.51		115979			6647.15	11273.1	24396.6	83106.5	11571.6	2739930
	6099.46	1562.65		426.563	5045.65	1667.64	18505.7	78369.4	5615.28		6007.25			6094.77	51503.9	29289.7	4042.09	26562	18979.2
	8097.93	2756.26		5958.48	1151.74	12473.6	1720.59	7032.49	282.754		10098.1			4368.05	11742.6	17881.9	21657.3	16438.8	8283.75
	2996.06	30135.2		669.604	2788.58	43442.5	24432.6	9762.14	2364.71		82227.7			36670.3	9767.27	12008.8	16277.6	4243.19	27406.9
	55710.6	2453.63		-339.97	58862.2	19870.1	2157.14	6196.06	29600.5		11799.1			11055	3543.09	24082.5	11314.4	98397.3	22823.9
	22171.9	8718.97		1496.33	62963.5	11253.8	341.809	985.425	20138.6		28861.9			16809.3	21188.5	5239.38	21714.1	15252.7	21156.1
	2621.01	-916.373		77837.9	53830	56.775	57884.8	1074.65	4807.14		12761.8			11365	1742200	26142.4	20102.4	4910.27	18701.8
	28466.7	34769.5		1929.77	7241.45	2375.98	41361.3	709.755	4970.23		1170130			6709.81	6414.34	19221.3	663693	53451.1	19444.8
	2343.48	5640.84		1838.89	12497.1	2312.54	17754	26954.1	341.253		102970			3547.29	13717.4	379216	30489.3	14167.6	4529.25
	19136	455.42		1919.93	16187.2	9484.57	41427.2	19488.2	2063.56		7846.18			13640.3	864330	15733.5	657096	6319.9	25261.6
	2258.18	3199.59		-499.917	187.436	-1206.25	3102.8	17375.2	879.715		18427.3			4871.85	19157.9	34289.8	19134.8	14512	7849.09
	28530.1	10771.6		-637.287	9802.56	872.001	3853.54	25354.4	2236.3		26357.2			29245.4	78478.8	10132.5	25815	21901.1	11512.7
	2598.31	2260.69		1770.96	7534.67	21359.8	30483.8	2816.98	14164.1		63446.5			7629.59	38483	24580.5	165987	4046.83	6548.03
	991.317	36777.3		1041.69	3508.84	3919.98	4368.05	8112.14	8957.64		3223.25			14105.7	3537.28	10068.5	12536.4	27034.7	8480.77
	1799.97	5156.02		12923.6	11923.3	-422.361	30476	4612.74	6093.88		9483.69			8519.43	20814.1	18041	108184	27242.9	460365
	9292.82	1997.7		-567.936	15010.3	1484.64	2433.08	9406.15	73024.6		15841.7			4516.13	5359.89	6359.61	33341.1	7404.71	16036.6
	26272.2	5789.35		200.554	28986.7	36490.2	37478.8	3148.37	11946		5586.11			47645.7	6183.33	12692	5433.92	9476	45106.3
	482.346	-156.904		429039	73785.1	4879.83	1141.99	5231.45	4027.02		4476.62			8787.37	11623.2	33024.3	282113	18544.6	384880
	19337.3			2847.14	65955.7	13426.4	-403.839	14281.9	15292.8		1961300			4561.75	3884.15	9782.39	25318.2	494884	20631.7
	1284.53			242.467	9914.01	14316.7	20.9623	21559.1	2146.31		12112.3			508946	19353.5	17498.4	993267	12333.3	4196.77
	15209.4			175.899	31761	24477.3	4487.9	10718	44054.6		396760			22050	6489.5	12692.1	29521	19968.3	31250.9
	32437			12123.4	40061.4	25997.3	4366.54	9850.02	9955.15		96032			10764.7	16528.9	2337610	60358.3	4273.27	13424.8
	25977.7			1083.55	16373.6	23904.3	84920.5	2178.66	1703.29		11709.1			4907.08	3541620	9144.5	12796	21672	8677.6
	192.602			10088.7	26651.3	32892.2	4708.05	12376.5	405.796		10773.7			381824	3680.78	3111.03	7609.15	43245.4	5328.37
	22545.5			939.03	2831.97	1065.03	-92.0714	3375.65	48881		11804.4			15888.3	8882.63	872747	12679.9	93988.5	6298.21
	608.179			-534.868	3291.53	21203.8	30994.2	3757.94	-218.732		780446			41143.7	11252.3	30721	633222	13578	396245
	756.877			4971.48	44088.8	3391.22	10822.7	4113.29	42451.9		6875.53			32375.2	26046.6	24280.5	12767.1	32546	397078
	3181.42			1875.58	598.152	-1303.93	910.628	11961.9	2827.14		7762.92			7963.14	28699.1	17800.8	787582	19767.2	306703
	33926.3			6810.17	31527.6	15438.2	36170.3	17171.8	28.0322		5656.2			4512.87	7912.8	6679.35	6999.41	4491.51	12256.1
	34491.6			1721.86	6106.76	45141.7	5123.98	6321.82	2158.08		9996.79			55160.6	772427	10371.3	9531.32	30240.9	11051.6
	20322.5			15384.2	1164.28	-349.538	11526.9	3118.25	29802.8		10401.2			1346.78	17479.4	924315	21950.9	7769.92	890015
	1598.94			4033.67	-422.676	1914.36	14565	5579.07	2452.89		4687.79			3579.05	22910.1	23529.6	22526.5	12194.1	48805.5
	1804.04			6408.3	23885.6	2444.9	3866.45	9529.42	9235.07		4665.31			8407.19	18705.1	1257340	16495.4	9768.55	40315.1
	17114.4			6042.07	1141.23	2025.63	1090.2	8102.61	76735.4		635697			422246	15734.6	1698500	355693	1224260	16726.7
	2560.89			1916.46	2312.57	20347.6	29327.7	47805.9	34466.3		6147.26			8754.38	10137.1	10717.3	319918	29289.1	1542470
	24750.8			9962.83	137.319	1264.05	18250.4	15920	97866.2		589938			23437	9810.68	9394.38	3185490	33834.6	29844.9
	16518.4			2417.92	2813.26	24674.2	372.607	15085.8	1143.16		15148			11939.2	9197.86	10105.9	13130.8	75722.9	5713.17
	26232.2			1676.69	7909.66	13597.3	3206.01	-127.67	15294.3		23418.4			2509.78	36499.8	2377210	23493.9	3600.72	334327
	15388.9			3323.76	95708	11965.5	6958.24	13006.7	9467.94		3103.84			23725.8	23297.4	13932	6965.55	13459.8	10376.1
	10682.9			9814.26	1773.54	2010.32	34429.6	11035.3	19369.9		479834			26658.4	8242.09	6479.05	9305.89	2131.44	114903
	4973.34			12084.2	14234.7	6077.26	8625.76	778.522	3477.42		7412.15			18584.1	6322.93	60520.6	20396.5	23709.4	746023
	16682.7			10512.5	27969.6	2016.86	305.88	25004.2	1495.89		10270.5			28605.5	325985	7319.89	22713.7	13953	26475.7
	4345.87			559.033	11146.9	534.581	251.476	4038.41	23019.2		63380.1			18737.5	8392.87	19487.4	740152	25894	15633.9
	764.632			2489.84	25269.2	1315.5	19200.1	1495.13	19055.5		3817.28			6813.53	20794.5	30468.8	2741240	14102.4	13509.3
	16184.4			7977.02	10980.7	96.9945	1619.79	6198.45	13238.5		4435.12			5944.02	23118.8	25705	21069	7199.51	18274.9
	27886.5			33908.8	2567.24	14480.3	27636.3	7552.04	-173.58		12033			5993.28	11339.1	7490.06	3032260	15423.4	385111
	3002.13			3540.51	12133.8	1634.43	46672.2	682.925	-916.3		6975.76			33167.8	11158.5	409842	18630	6827.58	12236.4
	10605.5			1258.87	-115.997	3214.5	10733.2	1211.51	973.25		16551.7			24590	1618790	18161.6	20094.2	13394.9	172821
	504.754			1177.24	9869.11	29499.1	742.31	22592	23088.5		6760.13			11728.4	24029.9	15076.6	52722.3	26035.2	1333920
	8105.65			-779.651	40276.6	18953.7	12384.4	-200.076	14120.8		8696.25			6994.39	9027.97	61569	225032	23032.2	3530.96
	1201.75			22683.7	50589.5	1220.48	2272.98	4364.49	15995.1		20156.4			3425.75	19753.4	8110.25	23970.4	130957	279974
	121446			7266.94	2841.87	15522.3	13689.8	48733.1	1788.57		14204.8			4595.04	196296	18594	61302.5	9625.52	43079.3
	3593.25			3479.72	5097.15	22412.1	8410.11	97604.1	100.077		9019.79			2133140	1862640	2815.84	878400	18813.3	5670.26
	90.8986			5573.6	33047.7	18655.3	1926.72	56798.8	2427.04		19811.1			10294.3	8608.87	90836.3	100386	6831.4	23885.3
	6131.77			1297.77	12189.6	-230.236	33010	1792.51	3080.73		14448.5			306272	2215450	22894.8	9009.6	8205.51	7373
	47087.8			1017.58	5606.91	3852.78	-73.6889	3336.9	-298.809		6951.49			65074.1	14190.8	37534.4	564980	162626	56668.4
	25102.7			15147.9	28638.8	18467	12016.2	1441.99	3438.48		4575.31			13723.1	27424.7	39992.4	7942.89	22737.7	8635.51
	6416.53			1929.67	66723.9	1303.21	11149.2	10235.7	296.229		3236.86			3818.02	8453.38	18821.6	933644	73554.3	322582
	24549.4			7485.49	7457.95	7409.12	-426.891	3500.24	21444.1		17336.1			33069.1	23618.9	100907	23165.6	67836.1	21260.3
	4150.32			6753.44	29665.4	968.357	24641.5	6466.98	-449.945		14174.3			11205.3	7306.2	41814.7	8259.36	8709.47	211329
	21419.2			614.439	3756.6	5279.04	8822.79	14061.2	4376.72		7774.6			10670.2	1237100	5264.97	17359.2	14062.3	5023.29
	49438.1			6310.65	28143.6	7079.93	2051.19	17571.7	4550.62		7391.33			23645.3	16589.6	26844.2	14255.2	16085.7	11390.1
	737.665			3683.2	7553.78	15319.8	20239.5	1838.73	30299.7		31139.4			5143.76	4890.37	5214.93	5614.11	5823.64	14983
	4902.24			16137.8	-240.691	846.795	11779.5	6235.92	3413.17		12131.5			12236.8	45821.8	3133.4	15074.2	3188.77	3774.94
	3906.15			8542.8	90923.1	1198.28	4607.26	1077.79	3863.27		130540			10676.8	8552.22	147197	18258.6	26116.8	367596
	11594.5			2133.56	8013.8	2510.56	501.747	9929.56	16533.6		7014.69			29240.3	3306.51	22337.8	48843.2	24492.4	13218.4
	2835.05			7050.08	12641.5	1726.45	11498	85024.9	2528.65		8677.44			10369.2	28694.7	14136.7	47859.1	326157	26202.4
	21043.1			822.536	3249.12	1050.68	4052.99	2273.01	3723.9		47008.7			5191.12	29606.6	10440.2	2263860	55623.4	23340.4
	17351.5			6346.09	593.749	25601.1	1644.33	13118.6	32852.9		9554.17			5054.84	1379690	1507560	11172.4	2297.68	11908.4
	17127			9243.79	6698.86	105.158	53218.4	2107.69	2847.84		15769.2			4821.63	7085.44	7626.87	7176.67	1203300	17292.2
	41876.1			2171.07	7208.82	1017.2	3001.08	2003.31	6196.89		264838			6900.3	4114.56	18097.4	12273.2	358992	4404.03
	8102.81			1090.76	24564.8	25548.4	12983.7	19870.4	1957.86		585072			9443.39	5060.12	17845.4	5578.54	36779.8	36405.7
	70754.4			8664.3	1916.93	10861.5	24367.3	4459.3	25202.1		18699.5			6763.61	23395.2	146005	34472.7	8024.05	127684
	4655.86			5745.68	2300.86	23002.3	1388.22	2821.57	211437		10110.1			370868	1530290	5542	13804.9	58938.6	4301.3
	-1091.58			913.724	49049.9	1380.78	1807.4	17220.2	5838.66		12809.1			15057.1	6334.27	655857	313178	25372	5293.22
	11643.9			689.957	55205.2	694.641	10806.8	237285	5757.87		10782.5			2950.45	53453.1	781055	34707.3	24546.1	117112
	5317.93			2293.64	3221.6	3639.46	-294.192	4036.65	-594.02		872234			9923.87	3804.89	23167.6	12004.7	13734.9	85440.7
	3575.3			1567.47	-1115.82	228586	27592	5114.92	-1127.64		7962.9			49520.7	65308.4	477106	669537	22997.4	11165.4
	16559.7			7077.61	124630	26048.1	13197	21036.8	139497		13088.5			12802.8	8205.2	14544.5	15906.4	3294.42	8336.33
	12063.9			28348.3	21476.1	1198.23	22540.4	24831.3	23593.7		8843.84			98956.6	7932.93	67513.9	321938	17552.9	6329.69
	19340.6			6432.32	5444.74	5398.62	1540.66	2141.69	15343		6131.53			49333.9	14691.9	4739.87	7428.49	62196.2	18794
	13752.2			175.63	1100.95	5013.96	244.304	5202.48	8088.67		5996.57			72500.2	1198580	847957	89176.4	13904.1	16862.8
	-442.955			12970.2	2002.69	609242	6864.53	6796.76	7959.42		11390.6			56311.8	19713.8	561425	40186.9	10495.4	45458.6
	-342.99			36474.2	1039.07	12074.8	19963.5	9676.63	8430.64		1154510			19349.1	21251.9	66449.3	14015.2	27049	8323.15
	12396			24720.8	-586.748	1203.56	4181.33	5855.07	15230.3		19519			5715.93	20770.2	71807.1	12867.4	8655.98	5599.49
	4546.14			2314.81	28898.2	2896.34	33355.1	17642.6	7747.65		12816.9			25486.4	2223110	39630.1	14852.2	12998	5457.02
	39590.4			1822.28	33542.8	-491	2009.81	6808.9	17668.5		301540			33133.7	39423.1	30586.1	8027.35	4854.5	11084.7
	7045.87			-591.823	2708.29	16836.7	3389.56	3715.88	3385.59		1829400			18934.1	12308.1	16648.8	14873.3	11342.1	17250.7
	17428.6			23016.5	13475	15955.4	802.158	1161.97	15887.7		15083.3			14042.7	11224.4	22436.6	22686.1	9430.81	84520.8
	4347.5			1833.34	80500.8	13577.4	14074	25765.7	4757.98		7943.18			5591.4	42816.9	17390.1	30662.4	31325.5	5479.03
	1918.35			1341.01	17775.1	1196.29	80587.6	93159.9	8518.47		20671.1			11608.6	383542	12451.2	12122	8018.78	5143.55
	9698.11			35129.3	2104.62	8038.8	348.997	10492.9	19866.9		10526			9921.17	11470.9	20573.3	14675.8	2618.78	63209.5
	605.012			1086.76	17331.9	171.294	5129.1	2904.56	1225.17		24821.3			11273.5	14120.9	18498.3	11377.2	29060.4	4682.66
	27084.9			2431.05	-232.943	4480.03	61452.2	46770.8	2387.34		8938.65			17277.1	4171.75	324636	951804	40641.8	27013.3
	765433			20244.9	7651.55	5862.94	13648.2	17126.1	31107.6		12822.9			18643	126323	17778.7	8625.11	4650.44	34329.1
	16686.6			1206.92	47355.1	-232.208	1001.33	31077.9	5430.35		9003.21			3002.79	9819.75	6919.79	14969.6	14996	4625.88
	20525.1			1605.55	1534.18	2237.63	2025.41	5818.86	8785.22		21662.1			17213.5	7789.1	12812.4	24264.2	14668	277320
	13852.1			2179.09	17985.1	-409.883	19856.5	4323.32	1556.52		4362.46			22565.3	29753.5	21621.9	182116	16010.9	10760.9
	37534			1763.91	19529.3	9938.15	1615.96	1884.92	12.0704		13345.6			27305.3	64654.6	42549.2	28615.3	13191.4	14910.6
	11657.2			2092.84	76795.7	50937.5	1931.04	5094.33	907.459		6104.01			15680.7	5247.84	15492.5	1459390	3419.74	25811.3
	19624.1			5317.87	45083.6	31731.2	-847.566	3610.04	9088.52		17168.6			6408.35	5726.72	4887.72	5650.03	15179.7	13446.5
	6021.8			546.353	65665.5	8849.71	1308.4	-143.813	2993.32		6250.29			8383.89	5499.13	62937.3	11406.4	6379.37	3656.86
	6966.1			1802.47	1859	26446.2	-465.788	1968.35	13364.5		8587.99			423960	24528.7	16798.1	13482.3	7644.5	11006.2
	15583.3			5487.11	94513.8	28527.3	6015	705.517	718.164		21492.7			15336.4	13740.5	31493	13454.7	69796.7	10421.8
	23421.2			8106.31	74084.2	516	2468.81	5699.29	197315		6086.82			4902.33	779601	23032.1	243852	55824.3	33101.7
	35640.1			14609.6	4860.58	4881.48	6339.12	8562	904.745		10524.5			6663.16	223326	2820.74	5098.25	21101.3	1741860
	9155.01			5652.8	7720.71	1863.04	12644.3	561.014	1674.7		5439.31			7913.54	12693.6	14128.4	41239.3	451405	1334260
	44864.3			701.925	27305.7	989.414	15924.6	16804	19971.3		14368.2			12968.7	8315.65	22947.3	24506.5	30933	44433.1
	2323.44			3538.9	924.525		12097.2	2277.44	4500.01		9970.62			26753.9	13376.7	64756.3	42478.8	25967.9	671421
	1237.58			1391.48	11123.7		1309.51	4389.19	3366.36		8334.99			6493.69	5641.15	84860.8	8373.88	32100	6484.95
	2629.15			-755.86	24366.3		303.174	15646.9	-263.237		22313.7			11630.3	19019.8	4394.05	24332.5	4774.79	5428.62
	-514.047			5120.39	1473.77		2800.73	18413.4	1131.98		10126.4			8951.26	1414990	7944.62	17160.2	18744.1	13204.5
	154.811			15414.4	10695		1397.96	3572.59	28255.2		11523.1			14864	7998.78	32301.5	25629.8	18684.9	13899.7
	26441.5			3168.68	1344.01		27150.3	1871.25	13801.4		4947.82			6755.37	2882.01	11480.6	22489.5	22270.1	213190
	-298.033			1777.17	4512.6		1899.95	26049.8	8251.67		26982.1			17201.3	44687.4	21570.9	371804	32675.9	14960.5
	14432.6			41426.8	26999.9		2062.92	-1000.86	6378.19		6456.22			9665.93	193208	18498.8	25071.4	9670.85	454283
	2438.49			1291.17	10458.7		5668.67	-63.8887	809.617		8694.12			373286	26738.8	13553.6	25590.8	12767.4	23836.8
	5568.17			515.023	102.635		41368.4	4472.25	2203.89		9608.94			20412.8	2041400	79799	66313.4	6349.51	24721.1
	30153.6			1001.18	46384.8		1517.48	1478.29	7928.07		16693.8			6621.74	3589970	414286	4417.7	3473.9	17970.6
	60796.8			13988.1	23984.2		2742.12	13013.9	6211.91		2739.79			327303	11769.1	20032.6	852774	40603.7	41579.2
	17920.8			1327.85	31253.6		3616.37	1820.89	390.142		270791			3919.56	27923.7	30050.9	57455.6	56190.6	15769.5
	4328.89			15673.8	36840.8		22572.7	28627	508.411		863118			420346	10067.9	20169.2	171969	10502.8	12454.4
	3357.85			9261.95	2223.72		1197.16	65016.8	39533.9		20929.4			1151220	28535.5	15107.7	3541.33	14644.9	171250
	18318.9			4242.25	78266.9		84.9788	9461.57	3980.86		10833.9			17194.8	344922	5707.35	20454.1	7553.2	40077.9
	3028.61			927.322	57013		-176.202	949.369	1935.45		3268.76			16277.7	10864.1	19637.1	132163	2380.5	27041.7
	26460.9			855.931	13256.8		128.027	1877.16	37944.6		4891.37			11871.6	10762.5	30374.7	182743	46127.8	898953
	33375.9			9159.45	5032.45		-702.762	6787.08	30284.5		10057.9			31657.3	43704.7	35014.6	90376	26614.5	3284.27
	10261.7			2093.04	6013.34		37454.7	11249.1	7419.24		159565			36255	19272.2	29187.6	89106.2	11297.5	34633.8
	-444.17			1840.07	26070.4		16133.5	-152.398	1124.87		8972.24			23978.4	12155.3	28164.1	36556.9	51836.5	9162.7
	7618.5			29538.2	3731.29		-373.501	1353.13	56109.4		9173.47			10743.1	10838.8	432328	639578	15518	84889.1
	66627.5			1281.02	1322.55		34473.6	3452.07	26.5069		6458.97			13539.8	8232.52	37403.7	1518360	6719.6	89376.1
	33639			25238.5	2667.14		11349.2	443.045	4530.9		6182.49			5141.65	28575.6	15612.2	26375.7	3010.22	14180
	13685.3			2535.29	8243.07		23798.7	1955.86	866.227		15744.1			20116.5	10854.2	26407.1	103752	6196.24	526139
	38843.3			-520.929	50940.9		31753.2	3917.95	13628.3		7334			7035.53	47589.9	6262.24	64222.2	3230.13	11160.6
	42291.3			1746.24	9903.08		15042.7	25395	9498.11		9587.88			12336.8	9560.81	29141.2	9402.41	4236.16	39903.2
	14590.5			15750.9	9779.37		4466.57	-374.717	13353.7		5350.1			71446	7425.79	7130.61	60906.3	9247.48	24211.1
	487.928			1427.27	6517.62		1297.32	2476.07	20581.8		39984.9			4817.75	129675	8137.44	10234.6	14094.7	3310.65
	8276.17			363.714	5672.26		37801.3	5112.06	628.941		11269.5			11643.3	9492.29	52958.6	1616320	17845.2	11630.8
	826.103			9981.76	821.122		1144.59	4550.98	1140.96		7162.07			16847.3	18155.6	16518.8	43499.1	69077.8	64522.1
	38438.6			1798.69	2336.01		35733.7	4771.47	-363.914		174495			7103.23	429159	17169.9	477405	3959.24	35617.8
	21643.9			3738.57	1154.07		2751.49	17384	6351.71		7562.17			19496.9	12416.2	15040.4	9741.56	8557.76	4304.7
	5781.71			1070.97	-1203.63		125.261	1952.17	15077.6		26877.1			5789.72	3061.92	17812	12796.3	7151.55	33528
	4039.44			5591.46	19118.5		6948.86	19101.1	19207.3		541584			19837.3	45525.4	25175	50454.3	27759.9	16507
	15859.2			1132.62	646.722		51478.2	11297.1	37336.1		499712			4666.63	579758	13835.2	1084470	11802.5	20154.5
	13031.9			2801.68	778.675		19564.7	4995.01	5295.41		5336.68			11908.6	4640.44	7867.56	5484.55	10732.5	17258.2
	35164			1181.57	657.583		9554.8	2367.08	2949		9563.21			3396.67	16806.6	16009.5	35984.4	10351.6	25214.2
	83.8509			2448.95	33830.4		6259.32	11605.2	2379.47		13464.4			12661.6	9083.89	49075.6	6495.74	7501.58	57278.3
	4490.37			11620.3	979.632		7014.69	2294.91	17593.3		8415.49			12319.7	8685.82	12835.2	22652.9	16700	10155
	18070.6			560.811	10228.3		58766.9	-155.946	1639.61		11081.6			7626.83	8271.41	25526.3	38628.3	5247.42	26317.2
	17812.2			7074.8	12920.8		10584.6	164.784	60210.3		4447.76			7702.67	18957.8	70871	10410.9	35623.5	11117.3
	16261.5			28925.5	14546.7		33671.7	2238.44	23935.5		21389.4			4870.99	7367.51	7203.61	6083.54	11338.2	6348.13
	9797.93			8855.42	25213.4		11936.4	174.654	5374.81		1089270			888003	20983.2	22068.4	1045300	19478.4	9427.36
	22201.6			15476	2854.82		2767.76	1443.73	-170.835		11911			14503.7	15341.9	28240.6	47738.1	2455.01	10620
	13399.9			12344.7	9791.31		114404	2369.47	6037.04		8642.54			743049	2116890	29292	28209.7	3764.07	18348.1
	2411.29			712.921	16682.2		2941.34	5912.05	13343.2		7462.31			160616	6208.51	13209.9	187473	34805.5	334623
	39819.4			2683.41	47659.5		356.273	3630.05	61967.7		97675.3			5611.6	23261.9	1065000	682624	48865.7	22747.6
	23478.2			-37.1822	7833.96		19270.4	-869.25	14982.8		1666750			3511.16	90012.7	55078.5	108845	129289	5319
	26364.5			4696.55	25529.3		4299.24	3233.03	65185.1		3182.63			11748.6	3930.41	102795	31991.8	7610.75	28372.1
	6021.98			2577.82	14514.6		1752.79	14790.6	12823.4		3921.88			5312.19	14857.1	4835.17	17113.8	13126	12295.4
	5422.44			5076.07	39868.8		25730.2	11138.7	957.534		9841.63			6367.35	5250.2	7426.9	20661.2	16280.1	4891.77
	20079.8			3075.01	64309		4585.47	58418.7	2177.81		13637.2			5714.05	11990	12399.9	350343	22519.7	209859
	656.468			1771.03	10542.5		49342.5	1250.92	5084.69		7460.57			15167	27291.8	8670.31	37366.1	2605.69	5891.47
	3131.74			1193.8	3398.81		1535.68	262.353	3901.55		7330.8			6276.79	17814.5	14000.9	1774710	25086	10866
	13890.7			4710.03	2035.51		-212.725	13135.7	7869.4		4331.59			9324.52	10709.2	12860.7	23564.1	9848.64	10876.3
	1253.67			1774.98	117.857		936.426	6166.46	19953.8		8357.12			6161.64	5371.94	6640.7	6445.32	7272.53	14670.4
	4277.18			768.258	44244.2		1301	17325.9	34658.4		55865.3			2809.91	19590.1	42616.8	35089.7	12091.3	3530.02
	17628.1			2263.38	183.365		95729.9	443.319	17452.9		9644.64			13204.9	6204.15	464057	31716.2	10996.7	1440200
	4129.16			7373.78	2894.84		1622.42	65092.6	2002.88		7879.37			8733.79	16101.9	22358.1	13940.5	5937.98	3715
	8974.36			277.056	66128.5		26636	458.718	839.139		23825.1			2962.01	21974.3	17978.7	8230.68	7139.38	9944.34
	1325.51			10963.6	2753.01		30360.7	-244.186	3453.02		1674580			26383.4	26244.6	138663	33418.6	5770.57	86699.6
	5272.57			8239.3	7196.36		150.112	22968.6	9009.27		104791			9832.36	18389.9	294877	21388.9	20397	355061
	38418.7			1838.95	15404.8		1944.53	2836.76	38559.8		9120.25			16881	10846.3	22248.2	28756.6	26752.3	15714.9
	675.973			7374.98	2522.08		7184.12	1462.14	-185.836		5897			8912.51	767875	139695	11961.7	24431	143272
	10307.6			2047.79	10084.3		6270.43	38064.7	14948.6		160632			11397.6	17814.2	58028.7	9799.75	4674.89	199474
	16575.5			651.826	4452.06		5512.03	20004	4155.35		10095.9			4709.18	18017.4	22998.6	317808	8375.03	15592.2
	9489.11			1807.79	29436		344.604	1620.13	-218.277		43104.6			26080.4	5516.55	33443.3	33316.9	21446.7	19543.4
	878.794			3088.04	8210.06		31841.9	3185.67	4390.33		13150			69759.3	9524.9	42312.4	45843.7	24249	10922.3
	16526.5			772.857	12548.4		-1267.44	27371.8	1878.76		9841.57			50656	43408.8	16513.4	14602.5	14909.7	6777.07
	8012.87			3479.94	2565.62		25721.5	848.867	1893.33		16315.9			4085.76	41082	14870.8	5096.8	16480.9	10569.6
	5284.05			8648.27	1478.31		10976.4	6259.15	10606		27809.2			8462.31	9949.99	79765.3	26176.6	28741.6	31966.1
	10734.5			1730.73	3890.51		33273	16230	-864.757		2017.73			38778.4	68316.1	25493.1	18300.6	7820.85	13728.6
	2165.28			-337.621	28158.5		868.363	56797.7	23129.7		6852.65			14198.5	34859.5	23838.6	6615.58	12779.5	72591.3
	1131.64			5141.95	33447		13274.6	-523.13	84827.6		266175			147252	941120	39731.3	19880.6	20559.3	5069.69
	2879.07			3070.57	1439.58		-302.164	6451.48	16039.3		5663.88			11285.5	5535.44	6077.19	923703	15997.7	6859.15
	5439.8			1920.98	602.503		5026.85	5787.43	1006.38		268791			6642.24	12413.4	12453.6	218622	33138.7	15086.4
	16617.6			1830	2569.41		10672	13831.6	1005.58		29149.5			16256.7	8705.09	21874.7	732651	17433.4	7734.69
	8048.49			336.772	3884.17		5996.88	-702.637	-141.281		17346.9			5342.52	10512	19868.8	32254.3	5307.8	13526.9
	2031.36			969.564	41104.4		13712.6	113.177	573.698		15063.7			16055.9	10643.9	16597.4	32024.4	9965.32	18934.3
	6098.1			962.484	4598.19		4451.35	1967.19	837.231		8028.25			22306.4	19489.5	18641.2	6559.86	8129.44	17264.6
	12106			1468.12	20245.8		448.477	2279.67	186.472		10194.3			9836.45	16719.9	58131.7	23505.8	4991.38	449031
	6714.58			1562.85	3392.17		9369.7	189.867	4188.45		62356			3361.67	23777.4	29754.7	31338.5	17951.6	50038.8
	1995.29			1459.66	354719		183.384	104.197	62601.3		3944230			33597.8	18290.9	23148.2	3069.99	5168.55	3129420
	25442.7			817.757	1415.28		20956.5	5543.66	46.0605		5508.97			6747.77	16239	9755.55	1006010	17045.9	20933.6
	11685.5			14580.7	11143.8		38840	2397.94	33196.1		2771.53			75255.3	25188.2	10179.4	2184380	22206	5868.98
	50693.4			-140.497	5039.04		25783.6	-365.345	3121.16		113606			3226.08	24852.3	22217.4	12935.2	20014.7	5354.21
	154534			22829.8	1970.77		10410.3	34463.4	6363.68		21764.1			5725.19	13508.4	20701.8	16176.9	40359	12189.6
	810.186			261.678	7302.55		23668.1	1619.39	56509.7		13483.5			20729.5	6055.39	35220.5	23656.7	14784.3	1066390
	6680.61			1667.74	3589.42		524.813	3433.8	8727.78		5987.33			30194	320066	12648.4	20204	17515.4	22217.9
	5843.64			4282.23	-973.694		1162.43	128730	11292.2		13763			8175.36	22010.1	89951.6	10208.7	18544.6	36864.1
	23143.6			1627.57	5267.35		3440.77	5767.14	5828.19		486353			56912.2	21866.8	15599.4	937176	22952.4	38433.6
	3070.71			-1138.06	4243.27		16217.2	2131.12	61774.7		12243.4			4938.71	2596.97	704865	16903.5	205835	136113
	633.084			1513.61	375.786		2635.55	988.207	5759.41		7531.5			60399.9	28338.6	9446.21	665653	31557.7	8560.22
	30315.8			2244.25	10937.6		28783.6	2336.3	9457.25		6105.41			6141.3	28852.3	35671.2	21746.8	13754.8	29282.4
	8082.15			2016.79	2246.43		-28.8218	7267.57	3950.52		4135			16194.3	2078850	808830	12766	3110580	24589.9
	21559			1387.09	3053.76		35735.5	339.171	1399.73		9317.53			5885.11	30949	26179.1	14235.5	7342.83	96534.3
	26332.2			2309.41	40789		7500.19	2244.63	4486.58		9389.21			13933.3	545867	38279.5	28072.2	2921.36	5881.65
	16201.6			-908.857	9915.46		20920.2	36147.1	872.629		16315.7			25589.8	57603.3	16809.4	14362.7	1759810	95757
	1163.31			5430	2028.14		28572	2661.01	9141.88		2819.93			9258.35	6429.6	14594.3	26933.1	61280.9	928742
	9406.29			3078.75	10340.1		4809.34	1802.28	6576.62		13142.4			18201.8	2458600	10826.6	6420.24	16238.2	540518
	14617.9			82259.5	2899.57		39625.4	412.048	18549.4		490998			11782.9	9091.96	17682.4	24100.1	34973	220009
	5315.18			3990.25	1884.55		17857	3679.76	28763.7		13104.9			477620	157558	21326.3	23845.1	8160.84	11232.2
	36959.5			4864.18	2817.92		4923.62	511.658	5090.56		8365.99			30978	9707.73	7361.83	30632	14439.1	720238
	9912.83			3102.44	29009.3		20124	6871.67	-1002.87		8204.14			7523.99	3733.25	33314.9	6174.72	62528.9	40764
	2100.47			-1645.13	7444.78		1735.38	3278.27	1913.53		19741			6888.84	316876	4586.02	21619.8	6106.94	148065
	2268.87			556.805	6612.69		2526.7	27720	2890.37		4204.66			15396.5	1677670	156277	32714.9	10032.3	17884.1
	1412.92			13894.5	-344.159		644.315	1543.1	4169.24		13239.3			4005.26	14735.2	1469730	124650	13186.5	60799.4
	18096.5			1266.65	3232.01		11146.7	23625.6	7727.21		5487.47			5584.68	33189.2	36818.6	22000.7	72211.2	6090.98
	14601.7			21643.2	88958.4		-497.641	3553.64	20117.1		11228.7			9108.95	10472.4	38545.7	9777.5	14873.5	1297930
	1246.61			1552.99	2999.29		25605.5	3.47512	18674.1		1458140			3116.38		51971.6	25205	42929.7	935313
	2152.15			5057.46	4287.2		872.915	1765.79	7478.56		4829.83			46567.7		426603	551354	22314	10999.3
	7419.41			-609.968	516.839		29345.2	9082.75	2982.55		15967.6			5424.81		43165.9	1182110	13529.5	53147.4
	1000.35			20408.9	5389.14		13431.4	55.6745	801.818		4366.04			36427.1		38102.8	22466.6	13008.8	759955
	83074.2			15238	22193.8		6420.12	4979.61	438.522		10171.6			6387.63		12446.3	5567.97	16317.9	14086.4
	3825.16			805.508	50583.8		13807.7	11419.5	8224.42		13129.5			4765.98		339979	34678.9	3781.83	10936.7
	47327.6			563.372	12524.5		167.884	5875.93	231.114		3419.39			28420.4		74936.1	16221.4	48632.4	16526.2
	6683.91			8111.46	19659.7		12713.7	1165.36	26345.1		271268			5085.33		11573.2	14749.2	5383.56	93019.8
	2902.95			6932.25	10038.2		1502.8	1607.45	5667.1		5461.07			4774.48		6108.46	2376590	11494.2	12002.6
	8631.01			453.283	52230.2		38781.7	10309.8	3235.88		10103.5			217066		247778	54130.2	7876.17	22339.2
	6406.51			5703.99	3656.45		14990.8	8939.97	23170.6		8054.8			7323.23		23497.2	7117.98	10065.8	14332.1
	10277.9			1453.37	770.649		37058.5	82933.6	23408.8		20138.4			6181.85		9154.15	22753.4	4091.4	24897.5
	35752.6			30759.6	3430.26		5375.56	780.254	43282.7		3984.1			10970.2		8105.65	157969	4993.51	11508.7
	31994.7			28708.4	35366.2		12492.2	721.792	19143		6715.1			10973.6		189591	490951	7472.86	82852
	14258.4			5836.72	8237.29		13734.9	2987.99	-900.968		8047.99			3308.29		31867.3	42489.7	11683.8	11550.4
	29075.2			1894.25	1962.07		503439	1634.17	11076.1		1036160			29781.1		22640.1	13588.3	33080.7	366357
	8063.41			-1049.28	1534.34		30585.2	63220.7	274350		11382.9			7651.22		8493.97	967105	60849.8	18903.6
	15602.4			12901.5	4979.77		11272.7	142.568	3530.48		9340.36			10549.2		7634.56	1546590	8852.07	37697.1
	2031.23			515.886	986.262		49296.1	8028.44	8342.97		9011.26			26208.5		20410.4	18411.8	14248.5	23903.8
	3861.97			1383.53	4575.43		2454.61	71136.8	5688.2		3415.68			13677.4		37707.8	25779.7	40127.9	24798.5
	2858.85			381.343	7710.68		2279.12	-399.352	47893.5		4031.15			9820.04		191091	1703260	35109.3	23443.5
	23740			127505	4629.19		225.772	165.854	1305.94		321333			25794.9		33340.9	20884	9390.53	69060.7
	4079.57			1408.77	1928.2		1639.33	1747.18	14153.3		10616.4			8505.31		23465	31700.1	6448.18	471208
	67300.6			16855.7	16625.6		2293.75	7399.82	2722.5		12210.6			5871.08		7577.23	44117.5	139316	23280.2
	3574.55			111.429	15220.4		7912.19	-941.306	20041.7		266398			5365.09		14710.4	1846130	12397.4	35430.7
	1668.43			39392.7	40331.3		32220.1	8275.06	27645.4		489234			31017.4		5743	28260	27302.5	6925.85
	3725.84			4585.04	8993.56		10308.2	20277.7	11872.6		13636.7			40335.8		4764.23	15327.5	9179.96	10277
	7014.01			4456.36	6040.44		18313.8	5048.35	419.054		8588.89			37431.6		25713	16117.5	37071.1	11422.2
	1401.45			11659.1	6442.76		10133.3	16738.4	4387.53		334762			15277.9		10026	15487.2	4162.23	447827
	636.875			1995.17	11222.1		3154	10207.6	26959		7368.22			9493.34		10691.7	122938	13345.4	64839.8
	23185.2			-542.719	3566.11		28576.4	284.813	11093.2		89314.1			9726.09		6259.88	12110.4	4041.47	11985.8
	43490.8			15019.2	11362.9		6746.48	12158.3	9624.57		6782.76			11201.4		20233.1	23987.8	258234	9770.6
	13695.5			728.65	79.9037		837.935	3793.1	2599.58		6245.5			23804.5		6151.75	1025470	11365.6	23345.2
	1689.04			1486.26	567.964		14687.8	10811.1	2131.48		119072			14360.9		19052	36574.1	12923.5	68775
	14124.4			14033.3	13702.1		123	13677.6	-483.723		3553.09			19541.1		33423.6	176937	23263.8	11224.1
	5730.9			30632.5	27590.6		-177.934	4991.1	25850.6		9169.01			19584.1		14708	3243.96	32727.5	5725.01
	372.245			-1074.05	48920.7		1091.96	4040.12	-164.608		10716.1			30290.9		40696.2	406218	6861.43	38986.4
	-629.895			2169.19	19742.5		39256.9	4256.62	15594		37671.6			11785.7		22057.6	15781.3	12713.4	197528
	27080.4			11393.2	2850.51		18298.6	8513.02	2546.64		1820610			18189.2		37792.4	6140.23	21433.4	1478090
	1754.89			20047.2	8712.55		17033.3	12339.4	3322.06		5909.17			7987.82		8754.66	255396	7373.79	23132.6
	1078.35			4958.2	8594.4		7841.09	-618.26	2038.9		10589.4			8768.67		20874.4	5448.6	46941	9174.47
	13068.6			1942.14	4216.9		2220.41	-908.215	17839.8		166647			22204		23363.9	13621.8	14845.6	222021
	1332.81			-229.353	9654.24		31565.9	315.599	13748.2		6682.28			34608.9		10087.6	30272.2	18546.1	14246.3
	11862.7			3091.56	29593.7		20260.1	8366.03	161013		17005.7			48513		35293.2	14252.2	44524.2	5649.16
	-1162.12			2278.79	3321.06		-386.187	4421.27	3188.43		12908.4			5826.31		7295.71	9559.42	6837.3	244775
	950.366			227.784	1393.99		2889.31	402.364	3515.84		10506.5			11214.2		7765.54	12380.1	64833	4276.55
	14786.5			4927.95	-95.4572		66909.8	341.031	2209.29		205735			14166.8		17884.9	12994.2	18348.3	527424
	14835.9			29083.1	31479.1		5897.64	4150.85	20288.3		16197.6			198078		32720	3015650	6014.28	17363.1
	1095.46			2477.53	9029.16		720.509	18814.1	447.718		16492.3			17386.4		20230.6	10539.7	12228.6	692134
	1288.06			18367.4	32434.2		-296.205	-1093.58	2157.42		5503.57			20094		569048	25394.2	6158.76	5886.42
	912.561			7901.84	892.007		12685.4	22491.2	575.66		20611.2			1088410		7247.23	71494.1	29032.4	42342.4
	4747.46			1632.09	689.357		66811.7	18202.3	12283.7		14758.4			3543.4		14913.3	24393.8	26510.4	21080
	43161.3			16942.8	1371.88		11268	188059	14222.8		8196.02			20428.7		15004.4	17806.7	15315.8	11953.1
	27739.9			5574.28	539.799		9716.38	324.52	8854.25		530380			2006.86		10529.7	22159.7	25745.1	4921.04
	23829			3964.24	7461.57		2465.07	18311.2	186.249		5660.88			6525.3		9706.27	20091	578571	1006260
	16329			2785.03	87784.4		2628.27	1636.2	8836.32		11006.2			10527		8343.33	24686.1	28144.7	8128.66
	2359.47			46585.2	4597.23		5342.51	34.6378	68503.4		9164.72			5422.78		10481.6	1886440	524145	11089.2
	5444.2			6680.71	11474		20562.4	26416.7	-544.372		7514.11			27364.1		46384.2	645356	4305.61	25474.5
	1333.68			6040.52	104386		4932.03	545.989	2783.36		5086.85			7875.95		35311.7	1488780	10607.5	49812.7
	11943.1			-162.247	3132.9		-1198.64	1483.5	72754.5		12910.5			10213.3		99673.7	1843940	10107.6	11018.5
	7546.32			2565.11	1785.96		9640.68	2415.66	3000.85		8759.21			22433.1		96201.4	23093.9	10112.8	22147.2
	927.822			983.215	23273.5		773.568	6428.89	524.271		13329.4			5478.21		16484.4	28730.3	7433.35	8018.45
	56779.1			1297.4	10343.9		84.6013	23888.3	5278.93		2876.79			58985.7		9815.67	46810.9	33800.9	13468.2
	1112.18			5458.07	4657.78		6897.64	2553.58	7390.42		27275			6352.98		9270.31	19870.4	13964.1	19273.8
	2653.22			977.033	4734.71		25909.8	2171.02	43193.9		12796.9			36503.2		6792	37850	13078.8	3891.56
	11368.9			958.897	50868.6		3570.98	2202.7	25143.6		7429.53			12757.4		115502	2251730	20717.6	7184.18
	16576.2			30013.7	9002.99		884.264	2295.37	3309.98		7919.55			10386.9		274788	9232.73	10677.9	16025.3
	3933.24			456.985	2690.89		882.268	1809.55	1241.78		6609.02			10893		91814.6	12998.2	11487.3	9567.31
	3431.2			8686.45	147.477		350.815	1323.84	27950		473511			115312		12222.7	348346	11759.3	732420
	28897.6			1543.89	4608.69		11040	74641.9	-528.141		18831.7			20716.5		9735.87	12834.3	15763.8	31900
	17457.6			-236.265	4147.64		-110.289	1970.43	6060.21		7521.36			16664		1280070	33436.3	10929.9	3981230
	47301.5			-52.2591	15747		54549.8	13229.8	11910.7		5617.91			15524.2		591646	23331.5	3941.5	11165.4
	39573.5			15126.1	304.976		47216.3	30683.5	652.716		8190.19			30491.9		5538.91	1124400	265818	24749.9
	10165.7			423.468	74091.2		10499.2	916.536	26699.3		16530.8			8214.25		10857.1	6727.49	96144.6	35112.2
	20281.9			12185	3910.67		-517.229	8230.4	5732.87		7570.67			6010.76		4435.29	18887.5	29830	8635.24
	25068.1			5405.4	20794.3		5214.86	2954.38	340.201		7893.56			12587.5		2677210	35089	16393.8	14943.5
	11925.1			9248.35	11588.1		8241.56	24656.7	24231.5		369275			4362.04		25934.6	19745.6	21053.8	7429.39
	38460.7			16315.7	1557.67		1148.43	9015.98	570.022		444428			4682.48		5662.44	419389	18871.2	17385.4
	1962.24			9.59032	65302.1		18853.1	7675.25	28064.1		7668.94			9102.52		5454.14	1550040	13807.9	188837
	62620.7			13582.2	88945.9		15343.9	316.68	32876.7		15352.6			10693.8		15281.7	12810.5	10962	26588.2
	-656.031			3530.28	3858.84		5705.57	3286.56	22945.5		13700.7			5312.86		14532.3	9988.86	11555.3	12350.5
	2620.4			1663.17	142.42		1161.56	1190.26	8402.1		24153.7			4467.4		15666	19944.5	20340.7	48501.8
	15926.9			36658.6	36657.6		9316.55	67417	1992.01		7894.48			16264.3		4874.07	201189	177492	27482.7
	14980.5			1041.95	347.968		42134.7	805.133	3453.13		15613			12107.1		7600.65	19390.2	23704.6	5765.26
	101.032			209.136	3492.49		2672.92	1520.76	-1659.14		412522			14323.9		1612540	990895	6467.15	20748.4
	813.656			5109.08	7841.01		5078.27	1838.63	4162.15		382440			6826.89		19693.7	26053.3	11439.9	22314.8
	2749.24			5661.43	10042.9		1587.52	-571.294	6981.5		3623.28			7431.26		29008.2	16437	50301.1	4833.44
	33894.4			2425.9	10514.9		3073.37	719.965	17081.1		8470.4			5033.85		14332.1	11333.8	13531.7	50907.1
	5156.77			-177.957	1032.19		2366.58	-511.131	17.9181		39912.9			12281.8		6066.83	3503390	9689.06	12049.1
	20190.9			-707.506	4496.6		4904.27	5672.93	997.716		107183			15955.1		12984.6	2922840	26267.8	17157.8
	2523.7			4698.22	4616.59		40460	776.398	6424.39		8976.39			5217.1		20284.9	11190.7	21862.9	32262.3
	2886.5			1512.45	2423.76		32267.5	10320.6	6833.46		13111.8			919077		34617	8987.59	29363.1	8739.22
	7574.65			611.495	8479.79		9679.35	5209.93	15105.6		9280.43			1558.68		6084.36	34220.6	12600.9	43816.4
	11734.2			1341.65	50098.9		678.906	36102.9	71073.8		4668.63			121624		22092.8	10487.4	13762.1	1475780
	936.251			1336.21	5519.58		-4.90713	5567.33	7555.99		1410170			5463.58		1316420	23460.8	10720.4	19768.7
	24679.6			852.482	19162.6		12539.2	3414.61	21510.4		31993.7			79827		7167.84	9182.78	10151.2	22281.5
	25745.9			2509.84	1618.37		197.482	4354.07	9743.36		19567.8			18318.2		39058.5	36637.6	40025.4	29646.1
	28527.7			6457.91	73125.3		-51.8567	17542.4	101911		185139			12415.9		24749.1	5513.64	8227.12	1733980
	8311.56			1538.83	52203.9		11780.5	25491.7	4527.31		8118.88			44770.4		99522.4	11896.7	14213.8	9873.66
	17663.1			14397.1	18198.5		2217.91	1228.9	3406.77		19409.2			56836.2		583960	727887	9606.83	3202.23
	10958.3			17657	34668.2		1180	551.416	4621.94		64481.7			7121.55		4784.71	51554.9	14952.3	22495.3
	-257.362			2866.41	1100.75		1373.4	11861.5	471.841		12597.8			1254520		37751.6	54442.2	4581.74	13708.6
	528.319			6567.94	122550		-113.879	11738.2	2610.92		378970			43421.6		1822420	9137.84	206680	13683.6
	20081.7			-323.361	558.498		7001.82	3035.88	2031.25		19282.4			3783.12		17684.5	16338.9	49019.7	14925.1
	5331.69			2208.26	26901.3		8384.29	4238.5	276.879		59108.9			118763		7889.49	9496.61	15455.2	1124160
	8985.88			3083.27	-715.245		7709.3	5780.13	46570.1		4407.44			12163.4		29766.7	27435.4	9932.22	12251.2
	22907.7			309037	4541.36		12962.7	5696.24	4851.23		19293.9			9305.94		2323440	147789	5292.72	2010200
	11386			654.375	3614.19		31927.6	3365.44	-359.838		28190.7			81232.5		12459.8	508266	10243.6	9584.82
	782.015			201.021	4936.58		1182.18	3501.29	37864.9		14053.5			3310.62		24402.7	9952.5	25066.9	6876.05
	3553.24			-954.363	29058.2		307.124	-345.148	5237.92		75403.4			4587.97		172433	9615.49	33346	13690.5
	2286.06			126.739	2729.88		13102.9	5373.3	2459.94		7703.4			39658.1		6038.22	247368	2245.18	6292.34
	27451.8			372.624	6231.23		13533	1744.6	32962.5		1730260			18324.5		31379.8	33116.6	10564.5	21183.4
	66958.9			6277.03	5145.14		50571.6	-431.893	29034		3535.53			30205.7		7264.88	82571.9	36977.8	2076000
	21632.5			5026.52	289.244		32827.2	13392.5	2501.24		13146.5			4443.15		43194.6	15863.5	20150.6	16857.6
	423.155			10274.9	186100		898.882	1299.65	1994.79		1631080			10579.9		86791.5	12845.9	31316.8	3909.73
	3255.98			525.816	556.324		31198.8	2531.43	1050.62		18271.9			193058		22559.4	35676.4	6280.7	14153.1
	6438.32			13459.9	3921.7		41659.8	83172.6	1671.2		10201.5			14255.8		6899.82	12445.4	37828.5	28634.4
	2370			4481.8	24892.6		11399.2	27242.5	21570.4		18940.8			23155.1		24675.7	736948	28547.8	25177.6
	8935.3			851.702	10298		1981.62	3538.48	65162.3		447793			24887.4		1053880	11235.8	17052.3	104459
	11968.9			193.113	2050.08		3053.05	67854.4	12182.1		145937			19415.6		7189.37	16103.3	5337.68	32830.9
	23087.3			3187.05	6469.23		501.162	5374.83	6455.06		11897.8			25800		20502	26387.5	24670.1	25139.3
	3498.85			16456.5	6550.83		3941.24	4775.34	10605.2		13878.8			26048.8		48094.1	24429.4	6126.92	5422.02
	169.3			-461.114	548.528		4552.31	-54.974	11412.5		1009350			6113.19		8160.16	1455680	51084.7	13046.6
	36364			9151.9	2649.51		14766.1	1382.66	8670.56		3608.82			14758.2		21745.5	5375.55	9714.63	22681.5
	5409.91			8203.09	3882.71		-766.462	12619.1	8995.6		9056.32			24643.4		38349.6	17135.9	69318.2	13892.9
	3178.99			2150.7	7139.17		9882.81	2748.85	44.1574		51542.2			77814.5		38936	15402.9	14465.7	21501
	8240.13			1420.07	827.75		3400.98	15206.6	15199.8		432637			4625.25		19697.4	129454	13893.7	144042
	3140.24			17478.7	2734.08		3365.05	20482.8	20046.2		250998			11602.7		214388	7878.7	17316.4	16325
	320.896			4913.46	27982.6		2885.39	5526.85	3066.95		18672.1			2372.88		9949.91	61123.9	5452.38	14096.1
	13362.4			1409.65	2868.17		77634.1	23249.9	1570.11		13670.2			12672.5		5298.63	1408990	43612.1	1609880
	12333.7			1321.66	1195.04		1269.88	4194.61	8589.42		609685			7829.78		8970.58	12307.7	9114.23	15498.4
	18751.4			2859.32	57285.2		1364.27	8977.5	3570.6		8134.14			6758.86		3137.77	20721	10734.2	52596.1
	9998.92			13527.4	7507.22		1323.18	672.489	-141.103		7495.2			14850		35008.7	36658	124599	8220.98
	-538.808			5792.67	750.443		914.007	10445.1	48573		7835.41			8714.59		5507.92	370764	7474.58	4987.76
	525.583			1050.51	5509.13		-97.919	611.259	-24.8046		17645.3			446556		7724.99	11718.7	44062.9	46750.1
	-200.406			17552.6	8674.96		9313.21	8064.92	5572.29		5758.45			15457		9231.24	1088020	24483.6	22266.5
	4945.38			5545.95	57020.4		2118.15	-538.959	3587.57		95616.3			4225.38		4527.67	431322	19201	9091.74
	26419.6			356.528	1213.36		18905.2	2886.58	2670.55		4735.74			5754.9		3717540	46301.5	3377.09	16770.7
	1932.09			3901.19	1545.23		760.684	10671.9	13635.6		7697.12			4937.3		6422.62	1241210	19331.5	19021.8
	3118.24			2901.54	13297.9		-932.793	7484.58	64777.8		14192			5579.57		41819.7	13150.7	5259.89	16945.1
	2798.02			-164.983	2181.86		177849	24791	-515.259		112714			10565.7		8638.11	279344	6219.41	5502.86
	30117.3			39.5447	9805.59		5648.59	1033.55	13603.9		8178.63			13954.7		14724.3	36966.7	7503.11	4786.15
	3125.02			4860.41	34648.3		4465.76	2401.77	38767.5		56588.4			37202.9		11821.8	8685.47	8463.33	9856.9
	27092			6003.46	23306.1		684.777	1377.87	4244.5		10164			9508.1		38216.4	6679.74	20424.1	44588.4
	13236.3			2804.41	18727		-813.158	1827.75	3462.03		13291.8			6890.5		15664.6	4464.81	51269.1	66393.3
	3001.63			11285.7	5057.43		40780.2	269.676	69541.7		105449			53971.7		23018.5	16666.8	3649.28	11838.4
	7552.1			9382.3	-849.798		5610.76	-109.024	40322.2		5366.6			32734.2		69081.5	856961	44983	13251.8
	22242.4			12206	3187.15		12063.6	3516.11	18224.9		252251			4112.78		15972.6	19150.8	41376.3	1426920
	1987.77			731.439	13896.1		524.939	2274.86	3643.72		22170.5			29294.2		38767.9	13912.1	12049.8	29138.7
	1211.08			19800.2	47122.7		1820.13	1030.78	2555.73		6760.37			2752.76		15518.8	10378.1	6120.06	16201.9
	8726.23			1100.74	2777.91		2101.45	13287.3	8628.57		7011.73			32592.2		13075.3	5624.2	22084.1	6250.15
	15883.3			18463.7	2821.88		1014.32	10200.4	5404.91		19032.8			32631.5		63748.5	3499.56	14760.5	27698.4
	2124.14			2614.13	2127.93		66467.2	74333.7	2761.34		14288.3			19043.3		3908.81	4081280	11883.6	12072.9
	7535.84			-1689.77	25090.2		3960.09	9249.38	3577.33		8009.07			9571.42		10264	100982	4363.06	5962.17
	13408.8			5846.71	71157.4		29723.7	-564.423	8273.49		11984.3			8468.4		14049	301040	47051.9	23482.3
	9424.83			4956.24	556.224		2322.12	-107.743	3007.91		113430			2883.18		27802.9	94141.3	13830.9	27935.2
	29688.8			2739.31	4733.08		12543.6	-631.19	4202.96		9187.36			2220.78		10167.2	313172	4026.13	13040.1
	4309.3			2433.8	1635.75		24223.3	8938.79	3444.08		8871.15			56177.1		15945.6	36202.5	34987.5	5352.56
	5210.04			2947.74	590.261		16532.8	1338.65	14910.3		8375.46			3295.16		59131.2	1874400	7110.24	7896.17
	12217.8			4082.88	41165.5		4635.64	14163	4428.05		76384.8			42262.2		218046	173660	13276	13202.1
	6574.23			1778.3	4677.63		7918.94	11833.4	42810.5		333247			4534.81		4670.69	21116.9	5206.75	159383
	29190.1			1859.63	2865.97		12603.2	1071.62	22850.7		5467.06			306217		8631.3	22730.3	187215	2088590
	14.9972			11478.3	1168.83		2326.06	896.969	-664.962		839941			14080.1		10621.9	17291.6	73113.4	81608.5
	2434.47			3015.38	132487		3102.28	388.907	6956.43		8604.36			14391.2		24915.2	20310	41037.9	29222.3
	13293.2			3934.54	17934.6		6126.76	3582.76	1393.5		8205.42			21036.2		4881.22	302046	19670.9	61801.2
	60151.6			2786.3	3574.21		3639.47	17298.7	-396.163		5627.02			38267.6		42155.6	110748	11103.3	35124.3
	44604.8			3113.4	4360.32		17612.8	290.48	7531.21		17935			9411.79		40258	12579.5	14761.4	24754.3
	4414.84			52538.6	5999.99		8682.69	6440.67	3865.1		4286.44			6090.1		1007180	17200.4	22852.6	73758.7
	13492.6			575.196	4656.91		3283.42	14823.1	-273.907		6176.15			11407.1		4839.46	5088.2	4392.19	28823.3
	6352.31			12191.6	4706.48		9227.08	2016.53	4977.45		5729.91			10835.8		842368	19044.5	34301.8	29922.1
	1442.99			2320.2	-374.855		477.29	-954.052	10723.5		5284.59			71655.6		8360.31	51888.5	22889.9	17731.9
	4039.16			9021.11	43781.7		11459.4	21289.2	20056.4		5231.02			7744.27		63320.1	27815.7	7823.4	16562.4
	8637.59			1713.53	201.931		1199.11	43195.9	1508.79		9520.08			6122.56		35741.3	82732.7	22257.6	17278.1
	2857.13			27391.7	2286.4		11858.7	358.494	20726.7		526406			55022.4		15626.5	10139.2	6270.63	7327.2
	2723.78			14643.5	47570.8		44997.8	8152.14	11607.7		8093.38			19166.5		24329	73073.2	15801.8	272421
	37767.5			614.409	5495.7		402591	15113.9	4255.45		31596.1			3196.69		77080.8	7725.22	14070.7	42719.7
	19923.1			302.362	108180		38890.9	2676.46	17841.6		29214.4			107277		27618.5	6745.82	13816	24055.2
	16620.2			1704.12	826.515		4930.26	5517.86	14857.7		3028.93			6128.13		9777.01	35733.4	18272.8	311890
	13660.4			-1457.52	3027.96		27326.7	1426.86	24.8789		6243.93			14131.2		23416.4	28851.9	9417.21	10952.5
	20562.4			-235.806	3359.02		9473.18	19477.6	16707.9		5859.86			2878080		24493.8	54941.3	9427.35	302379
	6461.96			251.168	3042.2		26900.1	9565.86	7001.7		6678.91			2042.32		2347710	434273	12059	30468.8
	31801.1			1433.85	11969.6		42752.2	2875.28	642.092		237677			17036.1		37022.7	4608.51	18819.2	7235.4
	-21.177			25546.6	46124.5		6271.74	18368.2	13056.2		13546.5			9372.82		995889	9961.41	5628.34	655691
	886.206			27926.2	7838.53		51052.4	1363.13	8009.23		89723.1			14926.5		37469.4	2577750	41822.1	11454.3
	5813.71			10345.7	77365.4		40895.9	9841.44	38468.8		21440.2			33595.3		12041.6	186210	46298.2	4074.16
	29704.5			11858.9	16095.8		3993.86	13693.6	19967.8		43525.9			3290.26		21847.2	33300.4	29451.6	233751
	3384.9			8955.63	2637.52		299.667	1854.82	2306.94		17930.7			2503.55		10412.7	30483.2	4699.01	18319.9
	11657.5			1692.63	1665.1		-213.432	2479.81	12480.7		16460			10281.4		9963.46	2092510	54197.4	10953.6
	7419.25			862.27	1477.19		11358.3	1419.71	-46.7759		5459.5			69674		16721.7	12859.3	35201.7	502051
	2483.39			1578.91	-623.76		696.394	8504.67	2745.31		9754.43			3426.53		6298.73	9304.14	29499.4	21394.7
	-133.178			-568.422	12462.7		149.262	-485.878	8396.63		7736.38			2249.7		42117.2	13968.8	78635.1	8972.43
	19420.6			768.483	9133.87		38458.5	-46.7632	5033.31		2216340			9232.11		13775.2	1983740	40482.3	8740.58
	6959.51			1106.97	84614.5		26481	5948.04	1678.08		489188			56202.3		186620	105124	62895.7	12479.3
	2914.97			1078.03	4104.85		24503	1852.12	4871.78		5862.46			17694.9		4611	30118.2	15112.5	9109.47
	63036.2			15485.7	2097.66		9847.94	7510.79	3030.65		738396			5762.49		72561.4	20081.4	22931.5	553508
	951.084			19180.3	8614.22		17122.5	34565.7	661.589		237581			6527.13		14397.4	1462380	15119.2	35641.7
	19325.2			16921	95319.4		17423.9	4313.26	7450.06		12777.4			2885.16		1114250	10383	11315.8	18470.6
	25621			-264.676	3077.49		5192.5	-442.673	6057.16		7731.59			143966		20598.7	24038.1	9346.25	19333.4
	611.667			1140.41	8504.72		62956.6	1717.96	13619.6		8415.66			17489.5		6760.31	13370.3	14420.9	23211.8
	1039.41			5534.22	7412.06		1797.41	1260.21	42325.7		12619.5			2793.49		13784.5	5172.35	21687.4	76303.5
	837.568			768.945	5347.35		23865.5	1507.54	872.137		7711.37			3227.82		46410.7	29484.2	27922.5	51687.1
	13662.4			5750.78	1228.74		27487.9	39860.1	1615.44		10477.4			11582.5		12554.2	3959500	10883.3	15180.3
	7588.75			341.018	69249.4		-29.6834	7182.53	74138.7		5985.47			3573.04		19841.4	68299.1	8387.48	11104.1
	7111.19			2510.11	6451		1637.74	3917.16	14931.8					5991.36		26091.1	5784.09	28782.5	127087
	6576.02			30721.1	5191.87		5568.96	3670.94	1794.85					4092.8		743061	25573.1	25790	80156.7
	66580			2416.83	4104.9		43101.6	102863	13661.1					8475.29		3663.97	215839	3772.92	17760.9
	11579.9			1173.54	-350.758		1642.6	3860.27	4852.21					35833.6		27634.4	4062.34	11928.6	562069
	7635.92			13629.5	7034.39		3532.9	4413.13	7689.84					59444		411032	12045.3	855192	24513.1
	1274.84			56.1457	2454.33		309952	19775.8	2928					65632.6		11450.6	125592	18413.7	481112
	12440.3			44.6491	14736.2		20067.8	49091.2	9578.98					6834.24		24771.1	342890	32676.7	145274
	3118.42			593.278	5223.33		37655.3	-470.163	801.037					15557.1		12054	24155.4	12577.3	3251820
	15662.6			57.0534	447343		4436.56	1872.48	7574.25					22077.5		40792.4	10737.5	837855	5527.46
	200937			1214.85	2261.58		-295.807	10290.2	-202.784					5575.85		16541.1	8521.07	12651.2	8749.25
	969.619			1976.69	8462.64		14635.6	4619.02	710.741					33697.4		3165190	16964.4	18099.1	36369.4
	59154.1			1836.88	16532.8		52762.5	-477.416	3289.35					3130.9		8048.76	35377.1	20546.9	33744.6
	5206.46			1105.67	8199.17		7628.62	11292.5	7956.52					7205.04		5654.34	10924	37376.4	8737.9
	17043.2			30414.2	161.975		10520.2	-185.789	1617.24					11311.2		23665.6	71540.8	44460.2	36120.2
	19423.7			1706.82	16335.6		-755.059	18678.1	202.356					27422.7		13475.8	196364	15477	4554.84
	1051.44			-221.055	15390.9		3696.63	5631.82	3659.94					17349.6		15372.8	61032	57749.8	807285
	2274.69			1397.04	2253.01		1591.23	18409.8	15671.5					7951.21		11283.7	74245.6	6905.59	19353.3
	6121.19			8084.18	1456.01		11156.9	14887.3	1770.98					4695.25		7738.11	14051.2	17181.2	32590.4
	29520.2			1262.78	6145.56		8218.25	571.3	28585.5					9605.49		29924.1	19687	8328.85	11833.6
	2127.82			18534.3	94605.8		1128.87	6998.49	32735					12634.8		9629.82	427735	23205.8	17536.5
	25202.8			-213.361	58970.2		579.107	28898.2	85214					3529.37		12022.5	4092.05	6091.2	37588.4
	16168.7			1396.11	-502.646		30989.7	9912.94	19856.5					4461.77		8457.73	21718	4417.94	25273.9
	3773.35			12172.9	-1110.95		5842.87	8763.03	13683					12162.3		5096.96	8572.24	13760.3	5946.65
	3893.72			1968.1	32119.8		378.041	-383.387	1074.78					2127.02		8263.8	132600	9213.62	10566.9
	2204.92			274.265	4960.6		19634.7	15138.5	44184.5					18892		18607	78569.2	12190.7	18515.2
	21083.1			2106.7	2645.02		4946.5	2172.45	3489.46					3776.35		43994.2	5735.53	6292.89	36322.6
	7854.63			3500.54	1042.75		4152.98	11296.3	11586.4					19162.2		49456	13308	15469	22329.6
	445.945			20891.4	789.774		4903.98	2362	1216.65					51437.6		31240	2081990	8148.41	1063880
	28147.4			55642.7	326.749		21450.1	8525.86	41558.9					24798.3		14717	19207.6	14671.6	31417.7
	10241.9			3804.9	2169.7		1620.77	197.191	3197.31					18243.1		13116.5	8478.89	17859.3	1576070
	6893.43			7938.08	39878.4		-1084.19	2034.06	21766.7					181848		1857650	14384.7	31307.6	9132.5
	17876.3			17621.2	-599.819		2539.51	1727.14	2370.47					338505		29834.3	7184.74	8793.44	4071.48
	264.748			1216.96	13057.6		44397.2	3161.78	26776					5870.18		27283.7	2447500	10881.9	573444
	-330.632			810.516	17167		12909.4	251.189	1174.77					6621.72		10639.6	19055.6	18101.9	22183
	42532.3			5288.42	49021.2		5644.29	602.976	12277.3					7009.09		682024	13575.8	11174.6	47344
	5447.64			-335.451	45602		21420.7	11399.8	577.365					10621.2		49775.8	1204390	7216.24	20390
	816.096			27059	14640.6		30060.9	3591.6	25441					39771.4		33904.3	1918070	34631.1	19022.5
	1981.9			-1268.13	592.622		5653.22	885.456	1214.95					3474.56		10589.1	369659	7601.97	6748.8
	6960.63			5141.99	3892.58		2258.4	12332.4	6976.99					19709.9		7928	2357420	3759.22	21871
	29195.4			-498.211	42649.9		3714.28	964.716	2489					8415.51		638884	755804	5679.26	5347.78
	27367.8			3053.33	20516		15792.9	-155.48	1374.85					2209650		24154.4	11448.9	14200.9	53012.4
				1683.14	53436.8		11174.9	6134.39	1577.8					10528.4		22106	51945.1	15351.1	14645
				1339.32	2678.58		5342.49	9022.92	10242.5					4896.4		16696.8	31730.1	27473.8	5932.94
				565.492	48506.9		11555.7	11290.1	7443.3					18134.4		18314	137914	20650.1	15532.5
				280.14	1289.91		6674.83	-567.914	1073.78					47447.3		5540.49	13617.6	15158.9	491261
				384.931	580.996		336.115	6286.49	2948					2755.99		6122.16	13323.5	8847.52	15557.2
				6304.99	4926.31		17469.9	2054.6	16248.5					57643.6		14043.7	13076.4	25913.2	11621
				2782.52	13431.7		109894	1969.68	3568.39					22901.2		83526.1	10593.6	2662.46	14463
				3234.71	419.216		31055.3	1867.47	23566					4687.08		228477	28822.8	9580.26	3391.91
				4339.15	2319.14		4202.39	8207.41	18569.4					8624.05		22636.1	15077.9	21277	10300.7
				1325.3	5149.24		1715.47	282.287	11729					9643.62		8510.08	19255.4	37548.7	11012.8
				3787.93	379.223		732.787	879.286	5249.71					8028.4		15800.5	16934.7	13460.1	17999.6
				9121.82	11131.9		21155.9	2492.22	25521.1					956945		9828.3	50622.2	31182.7	9584.5
				8935.4	26443.6		72187.8	-355.984	27094					3997.03		12410.5	675811	21475.8	11258.1
				-158.767	4288.31		17750.1	9831.79	5189.48					32284.1		11638.5	12754.3	24834.6	87849.4
				-361.984	21.3953		831.186	103518	25750.8					5771.6		697802	53925.2	4650.4	10168.5
				1451.09	30143.1		59509.7	39062.1	4524.57					20884.9		7937.79	9174.56	20090.3	4817.58
				-364.024	-6.76255		445.391	4636.13	511.039					34369.9		14017.6	37449.4	6359.69	17693.1
				-1228.18	8765.85		9205.77	4284.39	13758.3					31615.2		25958	12368.9	22115.2	5260.86
				5155.58	5704.55		-261.771	35604.2	1662.05					2679.22		1885220	36739.4	12034.2	8813.73
				4047.36	67998.2		15872.8	1560.44	2591.87					7002.29		26087.5	11508.7	11387.5	28241.1
				6488.03	2503.41		3653.37	3216.66	-808.345					37201.5		18023.9	525370	323490	12258.6
				-154.799	-358.426		18824.4	3566.53	6208.27					5023.34		41161.8	867729	32485.1	7802.7
				7265.37	6487.78		14830.6	157.082	3769.96					20105		76810.3	8553.91	23871.8	6740.95
				593.017	6178.62		2125.2	5549.88	326449					16295.6		579919	1526600	27961.8	138687
				340.345	-131.694		10895.9	14873.6	61127					62231.5		9742.42	23283.3	14760.9	8975.58
				790.517	3762.55		1168.39	6519.7	2392.69					8323.45		26179.1	29847.5	5773.15	1087660
				1899.81	10636.1		29226.8	7766.77	328.486					26451.3		12131.2	191944	13661.1	9713.02
				58799.4	13173.1		42065.4	3227.65						37374.1		45437.2	478166	28987	20879.2
				7428.18	1818.02		1922.74	33428.3						2590.81		26243.6	1476650	13734.1	6136.58
				25834.3	-215.471		8984.26	56.9708						43308.3		22328.1	94693.9	15944.3	19512.8
				25324.2	-458.34		22555.7	3083.06						4526.66		459520	35629.7	9679.81	6584.23
				83322.4	1726.83		6248.9	1201.11						13061.3		16025	951194	4905.21	7479.07
				236.398	12444.5		88546.2	2271.36						14312		12411.3	11824.3	27288.3	5161.19
				1094.18	79203.5		17185.3	2053.27						7383.9		1729360	35348.2	9145.53	8754.78
				2320.19	4006.18		2471.09	554.307						14289.4		7352.15	17378.4	416143	35400.1
				7200.96	7226.19		12952.3	10707.9						9743.09		146520	14279.3	8564.4	21370.4
				47318.7	28019.5		26442.4	16361.9						14590.2		124794	2638450	30132	106868
				-932.996	3060.47		58028.9	25587						46408.2		38630.2	13523.7	7912.59	20953.6
				15419.6	89369.2		4878.35	2984.73						31948.4		5574.93	17912.8	919772	6436.9
				-411.807	1932.55		22561	14610.7						15012.3		19238.8	29748.5	311421	1463190
				1149.53	31883.4		5979.79	-89.6321						7298.3		16597.3	5866.3	4762.32	4886.02
				1061.17	1096.58		4160.55	11659.1						32542.6		55853.8	2181050	28325.4	19433.3
				5521.93	5346.84		3512.03	18411.9						35773.9		6148.3	11822.3	9486.48	29421.7
				5158.4	4153.13		52.2201	4625.21						6274		9702.86	2540360	12782.5	6303.69
				2487.22	2397.77		3671.27	449921						788279		35378.4	27999.9	12785.4	423284
				2873.55	92913.7		10477.8	18275.1						15933.2		9209.45	13830.6	14244.4	29610
				1909.53	3828.47		37539.1	9700.31						6360.41		14393.9	872969	25392	320419
				-833.915	38077.4		10114.2	14725.8						4220.36		349278	42594.6	16492.4	18075.2
				1091.8	62743.3		6633.18	51819.5						25399		146533	28606.2	24148.5	28193.2
				5943.2	24150.2		-145.857	4902.03						17830.1		22639.4	17898.4	35832.4	23492.4
				3458.63	46388.8		14449	1716.52						6386.07		2069470	3743.13	13884	13226.1
				203783	4079.16		16665	25997.6						5087.21		186365	29285.8	63530.8	110131
				1931.54	17097.5		-589.392	1168.38						5831.73		1725320	21431.1	7927.44	7428.96
				2386.41	34763.3		1161.55	6488.27						5291.24		18212.3	57009.5	7004.41	10026.3
				7959.02	17642.3		18185.8	7668.58						8446.14		14858.6	9070.78	4802.69	3190.82
				97.1012	1068.36		7579.67	9093						8018.83		1666400	40516	410233	4359.07
				2391.55	7829.81		3891.4	12777.5						4572.78			557834	1083600	25818
				5726.1	42206.5		-285.603	2322.55						6988.76			15277.7	13304.2	4751.93
				6151.03	1366.59		5845.11	32282.5						4053.83			944848	2221.58	12895.1
				3784.49	66857.2		2308.78	2592.03						4178.09			24016.1	11338.5	9059.55
				8235.66	8550.91		15622.8	15447.5						162466			888762	14601.1	14273.9
				43489.8	7048.98		31767.5	6878.85						4266.81			13448.9	27231.8	13888.8
				1513.34	7057.42		2690.88	9054.65						55188.6			8007.26	18045.3	6611.59
				8597.54	6107.09		-391.891	5495.33						8027.17			7889	13755	44407.9
				9720.95	73740.6		11154.5	17780.5						7664.47			22812.2	6149.98	21440.8
				26.8882	24217.8		-536.187	715.469						14790.8			22245.9	15450.3	6548.54
				18945.3	7726.79		1173.07	35908.9						3794.66			82491.9	10204.6	9968.68
				8945.9	110967		544.83	-613.281						53594.9			48451.1	21959.3	6815.51
				7078.66	31169.1		21947.6	4662.79						5584.88			8543.23	6166.85	3383900
				1190.85	7869.11		10828.4	585769						7372.64			12571.9	2472.36	38222.7
				5218.04	1079.28		14598.9	11001.9						9313.63			34692.9	19064	2966340
				-101.159	4347.66		75845.1	1220.08						378746			16700.7	9744.66	13341.8
				5856.41	5521.22		4724.66	292.632						3612.56			7689.05	28823.2	32276.2
				-987.193	75838.1		43365.8	9749.36						4593.06			9786.99	21135	10173.6
				4107.49	4783.17		14193.5	30213.2						14930.2			19046.9	5484.89	40807.3
				107.654	4652.24		3947.12	1705.97						21840.7			6678.04	83073.1	17266.2
				79.7171	1430.22		49954	7978.51						19110.1			604534	27982.6	26958.9
				435.269	1935.17		69770.5	1775.19						23161.2			35725	13738.5	2672010
				6430.31	48118.3		4985.78	1205.23						11533.9			174276	4530.31	22877.7
				1394.2	4477.94		8938	4885.87						10587.3			27769.8	4670.15	50907.8
				-895.762	2484.61		13894.8	33950.5						5664.17			18313	22644.7	47250.7
				2904.11	5791.55		31867.2	11342.8						24666			24088.2	12115.4	44125.4
				10065.9	1283.39		29039.4	406.161						4193.79			126071	13298.6	14636.3
				8743.57	36763.7		80045.1	5582.24						1304800			7183.19	14207	35949.2
				8612.49	28277.1		6234.07	6702.21						23812.5			9573.79	4815.19	9335.46
				-739.221	3063.67		6451.09	5005.21						13983			1602510	6983.5	15484.8
				13042.9	996.553		1079.89	1892.06						8339.72			524524	13310.4	644815
				1236.53	565.623		-143.892	3872.05						1533040			34984.3	61442	28473.3
				39849.9	2084.35		78827.4	15439.3						101191			8178.25	18194	5674.34
				4749.28	22833.3		35925.6	-331.488						3433.11			46018	30930.9	10595.2
				23142.6	70222.3		-335.357	52730.9						1809.44			22256	11196.6	33715
				8378.42	1991.52		1573.87	6056.45						38542.7			3341.48	12506.3	106448
				2865.45	1304.95		14615.8	122.962						205594			7289.63	51126.3	17833.9
				1176.88	65684.9		26920.7	15066.4						39857.3			96848.5	37104.2	8416.36
				9269.54	1697.56		46053	5333.81						11691.2			978907	6996.4	818981
				5097.3	837.862		3191.9	25350.5						8167.18			8337.31	10763.1	4051.61
				5810.95	698.995		5356.28	9892.07						14791.8			283818	12662.5	156362
				683.513	1312.95		566.1	3378.45						4559.61			13411.2	123506	12201
				727.048	2481.32		7400.93	53.0268						11531.9			11324.8	4171.87	7937.5
				2222.1	10924.4		7541.71	11049.9						4034.67			18496.8	12564.9	5353.26
				8352.11	-192.419		2114.35	4889.79						4668.05			10505	32419.2	8014.35
				12062.4	8666.19		2492.58	1464.39						4527.49			110451	6388.79	15979.9
				6063.64	2340.48		58280.3	5021.33						9425.04			6890.5	31600.1	51642
				193.146	1190.81		3708.64	2406.31						6599.29			312925	14642.4	27373.7
				477.985	3992.61		2952.94	6975.36						44581.1			160049	17022.9	23875.9
				1469.42	43698.2		14876.3	5904.5						4919.99			23933.8	5497.3	44317.8
				-198.343	52419.1		51.3029	68009.7						4843.1			9408.89	3894.88	10943.8
				7485.54	3361.92		-294.194	7216.45						9047.86			63780.9	4831.79	58023.3
				-232.61	2493.17		16969.9	20737.1						16851			5234.59	14925.8	1617830
				655.18	12630.1		25450.5	11851.6						7299.32			14257.6	9625.94	8958.76
				1272.05	4400.95		2560.7	2860.83						62844.6			50347.5	25370	16433.7
				-1215.36	2147.94		11869.8	-617.047						2485.65			581838	128622	10781.4
				504.253	1698.95		441.17	-340.255						22893.1			23152.6	46720.6	26791.9
				636.59	108962		69217.7	1395.33						3536410			18734.3	21341.8	5113.04
				148.378	841.126		37345.8	9807.24						39193.9			8483.07	8346.99	10914.1
				742.117	-193.915		6622.55	-95.2234						5623.93			6795.85	39026.1	462408
				3596.25	4757.69		9192.92	2678.99						5200.94			31060.8	35582.8	11754.8
				67406.1	40967.7		7442.51	1063.18						3541.81			38252.2	7946.77	135216
				4750.64	71517.6		931.568	699.675						941543			1153650	29197.4	9020.38
				1548.48	2941.1		10517.5	1679.63						11317.2			13997	8173.53	9312.33
				1442.27	4562.82		13670.1	701.034						15962.3			229243	29543.8	3890.06
				556.097	18909.3		13826.5	8237.61						20710.1			1909180	39889.8	325970
				2031.71	36696.3		987.708	4204.23						16970.5			611482	34067.3	22461.8
				8218.28	8913.28		3935.63	653.842						43737.4			6323.2	35384.6	9104.17
				2967.99	9126.38		2941.47	18873.8						32004.5			33735.5	23990.3	49544.8
				271.196	1725.5		2051.59	2216.75						3111.41			70479.8	35493.2	10651.8
				3172.84	2502.89		6874.44	8156.47						21613.8			161961	26569.8	8262.81
				15503.2	14784.2		4164.16	7458.79						16144.6			16694.1	83283.7	29810.7
				3647.97	222426		15264.8	100251						27704.2			1719330	20817.8	8711.04
				2709.6	15559.4		58778.4	14305.2						3933.7			453097	725721	130466
				4129.71	9061.93		6028.84	21017.9						25428.3			2154430	8329.87	4694.13
				31412.5	2964.31		54637	1882.45						7763.34			23442.5	35704.5	7863.66
				730.073	36092.4		2598.91	-253.164						68565.8			254853	13825.8	53792.9
				25767.5	4541.51		2007.19	-100.58						3607.49			13960.7	4749.24	4456.36
				5159.43	14324.8		758.688	1083.34						40026.3			15638.7	5433.92	12472.1
				1349.67	3273.47		9886.45	14614.7						29876.5			359955	13770	132684
				6.42367	9016.89		19405.1	30005.1						5988.19			20442.4	14758.4	5247.14
				11169.5	3152.1		15678.9	5606.32						25365.4			9194.75	20296.3	26660.6
				-41.643	12486.3		30462.6	514.381						9292.69			218257	4156.79	7441.39
				8008.98	6772.14		3076.05	-1472.28						3330.02			4505.42	649203	15406.5
				1958.47	94142.2		4714.61	38.6967						60560.3			12534	7569.99	16662.5
				15029.8	362.432		54408.1	1174.63						5872.09			3754480	30046.5	24492.5
				2895.53	3452.28		35089.6	14756.8						28954.1			529363	6622.99	14321.9
				2878.99	5780.61		5445.87	935.771						12616.1			7962.44	6958.37	16647.4
				3300.96	216.659		2137.12	19910.2						11097.5			569584	21501.1	8065.56
				1496.27	106940		34514	3826.91						5332.57			7545.5	8303.62	25511.8
				-61.3442	2706.3		7569.12	6178.27						6646.62			11169.6	15297.4	6369.24
				530.028	16940.7		1904.07	7268.76						73392.6			546780	25481.7	17637.7
				1414.39	3404.95		442.745	9357.09						50850.7			16636.5	16100.2	66585.2
				149.679	25139.2		705.499	2781.78						3502.17			1453310	9180.42	538453
				6284.8	1956.42		67875.6	7096.32						22708.4			18353.3	22447.6	664114
				134.714	2229.16		2676.44	4660.65						51879			15255.8	11885.2	20589.2
				4725.4	963.911		29208.6	7400.68						15021.7			18962.7	17304.8	5657.11
				5348.09	28805.3		53098.9	15762.1						42834.5			19135.2	22637.6	29578.1
				130240	24150.8		13198.3	5442.28						16879.1			13387.6	15366.2	9052.05
				5337.94	57769.1		1121.61	5323.59						3766.57			2847610	28405	35298.3
				1353.03	2650.94		3337.04	1269.94						24963.2			17304.7	7413.92	4236.52
				10473.4	12726.4		12201.2	691.515						5478.28			120905	6070.61	6026.54
				7592.22	-19.5171		44435	17425.5						9513.16			24291.9	3691.35	42938.7
				830.156	9649.42		1870.38	123173						42707.6			38155	9054.22	50862.6
				-1242.45			1298.05	3539.13						1125090			46026	13548.4	2099840
				480.459			3231.71	22254.1						14720.8			3212.74	22533.6	18531.5
				741.834			28799.6	14788						19537			606006	11557.6	243194
				442.549			1811.63	8280						28053.2			20153.2	6341.98	28820.5
				21948.7			31142	7808.21						6215.64			29659.9	56094.7	87771.7
				1149.55			45553.2	4280.62						32895.3			2853280	9058.94	53721.2
				7835.26			9258.36	661.217						9578.76			23842.9	5433.66	20249.9
				1760.74			27159.7	1875.88						31345.1			55900.4	17070.3	9152.49
				226.06			5304.18	397.066						27467			8197.86	1525030	3732.78
				-77.5156			10440.1	16332.2						187599			504039	18211	4218.71
				520.37			6780.64	1980.97						3628.66			20679.2	11685.5	5799.8
				14510.4			8873.31	1643.14						806056			28431.8	3358.18	8471.12
				5047.84			1881.33	3762.26						3471.51			8890.79	3676.2	17852.7
				2603.77			34896.5	1707.22						5862.73			15700.3	41351.3	12460.1
				468.293			21225.2	7994.85						64080.9			633252	458383	4654.04
				23726.3			4944.2	7454.64						12640.6			7756.8	30706.7	5374.56
				-851.146			8362.07	4551.5						19856.8			30183.9	25056.8	6984.64
				1049.38			1073.61	2379.38						14687.4			9302.31	12148.3	11849.5
				9919.29			10615.7	50487.4						8802.13			29309.5	22861.2	17001.3
				-252.735			7823.92	1330.98						81355			8691.27	35740.2	11986.5
				842.236			131.168	322.755						4874.27			472603	48161.5	17448.1
				2127.46			61183.8	9061.05						8756.23			285097	8128.68	29106
				13804.7			-393.216	9589.85						7154.48			10053.2	6619.41	99501.6
				57652.8			5702	1639.25						3777.72			1693310	6499.34	13007.2
				1933.19			27224	31398.5						13558.3			745212	16320.2	743018
				128.292			19354.5	5286.35						571652			21695.3	15223.3	17924.1
				10223.6			14497.8	1030.77						2744.47			2516040	5032.49	11889.8
				2832.8			19194.4	4129.93						9742.77			1953700	30668.9	39090.8
				4337.01			6193.85	8818.62						5056.82			9974.17	25268.3	6604.31
				293.201			-27.725	5524.76						14889.4			19124.6	13375.3	18128.1
				-1304.4			-119.431	-509.844						88175.1			11524	61140.7	9291.8
				1856.06			17276.1	2532.08						3548.12			44230.7	1932.63	69194.2
				7425.46			1660.43	1863.05						26403			2131.33	9052.53	92580.8
				12499.4			9464.81	10722.6						13162.7			12897.6	11964.2	24139.7
				-304.822			12632.4	49714.6						4574.76			50398.2	3177.47	415148
				12221.5			5976.12	1535.15						18234.9			29844.6	6173.63	7531.47
				10261.8			11023.2	-534.846						33975.9			12346.9	3821.99	17426.9
				2867.01			-365.334	121.432						21292.3			917299	28288	21635.9
				18465.6			8405.59	-215.408						10631.8			14775.6	11816.1	32570.7
				60585.6			4456.7	310.242						2991.11			294713	4901.53	427904
				177.958			12872.7	3804.55						33454.3			17640.1	2384.87	15645.5
				12250.7			8290.9	6866.25						7938.64			11782	62755.2	31839
				10616.7			27742.7	1661.43						19760.3			21901	27898.5	8945.97
				16404.6			22592.6	42915.1						3097.15			9708.24	95490.9	1057230
				4848.26			5881.85	7006						11887.1			30833.4	5465.29	15328.2
				18408.7			7758.16	18261						3285.06			157806	11045	5655.89
				27289.9			2638.12	-154.132						12986.3			19117.7	36873.8	13361.7
				13261.1			2360.5	638.4						20367.1			42704.9	74540.7	814721
				3421.79			2216.76	23366.9						6512.54			5583.34	13908.6	6475.06
				7931.76			1079.05	7385.98						47983.8			667866	12111.1	87611.7
				974.668			1837.29	3805.2						6547.9			35183.6	5798.18	73693
				-8.32577			40992	3662						9640.34			20011.7	76256.4	27840.9
				18099.1			2117.32	11683.2						5451.94			27229.9	26172.5	243315
				6853.63			14522.3	18540.6						51760.5			11366.6	6531.62	210292
				165.345			10655.9	2255.83						7519.31			33805.9	32632.9	34901.1
				1391.34			24481	23830.5						17443.8			62585	13900.2	5046.68
				1228.42			13382	5226.22						154393			3202250	21406.8	16118.4
				5440.51			2221.78	6724.16						4253.4			13060.2	5620.63	19719.5
				16792.5			18219.5	6880.85						5619.15			15891.7	9538.65	8807.37
				702.423			251.339	1379.26						16119.1			66209	30608.8	502470
				12445.8			2684.77	2230.09						2134.48			1005690	23156.1	36940.1
				382.324			41985.2	14798						22410.2			4891.03	12894	19566.3
				5650.75			930.123	3873.35						8850.46			2519300	30431	13357.5
				200.922			13147.6	14131.7						71909.7			44683.3	8243.38	7222.05
				14002.1			6954.11	10967						47903.5			26748.5	8117.47	39180.4
				-136.049			39066.2	4363.12						18149			90025.4	8387.02	6316.67
				26292.9			1411.41	16673.5						72663.1			444912	35885.1	83578.8
				970.278			32715.2	4064.41						45664.6			6244.15	16936.2	713617
				8812.41			1320.7	10843.1						14885.8			2828.4	10501.3	3918.12
				-49.7258			4517.71	-471.035						28646.6			6567.99	28291.9	8629.37
				4816.09			616.169	16926.7						4243.72			84627.8	43792.1	54870.4
				2438.58			623.264	2563.26						11792.7			65223.7	7776.37	6930.4
				1517.16			12746.9	6500.96						5421.97			16117.8	54003.1	5453.51
				2017.74			8777.91	2285.45						3639.96			49115.3	7481.94
				50353.7			19174.8	345.29						6144.97			26623.3	5207.05
				1750.83			21937.7	17615.2						9301.74			23463.3	5762.92
				11415.8			-388.908	4145.66						10395.6			42451.6	30588.2
				6741.67			4970.38	-35.3046						31173.6			15276.7	12158.8
				3212.63			50968.2	-728.484						12479.5			33331.4	23181.8
				2147.82			36455.8	3792.88						13931.1			45839.2	8314.48
				2735			14498.9	-577.681						23873.7			516041	28480.4
				247.519			16435.9	3314.13						7340.47			905498	5192.21
				398.803			54626.9	54397.3						59099.9			13770.4	7751.96
				5167.57			38137.9	-129.184						6631.57			506868	17720.9
				-57.5813			15471.2	15598.8						14642.6			26421.4	30962.5
				19484.7			-441.849	7561.93						31856.5			163265	36139.8
				4498.77			61006.6	3733.69						10457.3			12026	20972
				838.954			3757.31	-624.514						5835.48			9008	57982.3
				1142.88			1275.5	9657.23						7364.59			5314.45	26285.3
				-412.03			22985.6	2711.16						7452.93			316357	3465.47
				-517.846			8742.65	1667.21						39351.6			18845.5	32943.4
				2974.06			5186.72	-429.515						11637.9			322994	90431
				1906.37			13077	2093.18						24315			29172	28109.6
				2911.87			11657.7	2566.66						40972.3			10034.6	10112.1
				196.858			3999.11	11832.7						13090.1			16066.3	4753.01
				1681.99			413.554	8253.97						564795			19171.2	5544.53
				32824.4			5466.81	1439.98						6975.54			27990.6	347346
				4919.63			4900.73	12799						12450.2			10550.1	7894.79
				798.865			372.698	4081.33						20308.6			29555.9	9704.02
				406.231			7714.28	2062.92						13455.3			17994.9	12052.1
				13688			1262.77	2373.69						7385.83			16332.7	8136.78
							7109.15	9916.2						196184			458460	14796.5
							24883	4881.81						14520.3			16703.5	30400.2
							-695.189	12187.3						5010.55			1193540	12363.1
							9550.06	17097.4						2104.29			25620.8	8069.22
							28511.5	5813.11						4181.39			7080.45	8725.4
							6575.37	4172.2						36695.9			48939.9	57020
							913.84	325.998						13254.6			26029	16936
							5352.86	20320.7						12261.4			16265.5	14511.2
							2632.17	12648.3						7963.15			42416	8924
							2379.46	14443.5						525413			569005	129673
							131.792	5509.71						9544.44			11166.5	62719.4
							10750.1	18845.3						17892.7			1894930	889648
							7657.06	629.728						40772.6			20291.4	25812.4
							110534	3661.01						10039.7			11059.4	46227.1
							11990.7	2576.76						4710.06			15964.8	12248.1
							11971.2	6802.53						71835			4943.37	32012
							25764.1	681.851						11436.8			14163.5	11615.6
							1875.95	36909.4						45974.7			35073	16837.7
							4466.55	46.1748						16907			41690.8	23131.3
							19548.2	704.392						4751.93			12618.3	6209.89
							3202.23	79.4992						7351.96			13943.5	75379.6
							2959.38	5536.76						5731.24			52230.9	33151.6
							49486.7	12170.7						99297			10968.1	3501.19
							5402.47	5057.75						9126.84			10457.3	7586.84
							5391.12	571.028						29927.7			1781660	28219.5
							36269.2	8659.35						5774.36			37162.1	28548.3
							12694.2	40667.9						9192.54			13482.3	20626.1
							1594.04	6911.25						25667.3			24772.1	119346
							16700.8	-599.742						9875.94			42862.7	8307.71
							2327.72	3035.49						4085.51			11210.1	28343.7
							24230.4	7565.29						23960.2			56750.6	337145
							1779.88	96762.1						13651.6			42573.3	50626.3
							1348.49	18935.9						44868.7			11876.8	2710.81
							-77.4225	3955.33						9120.43			33901.6	18813.1
							8868.2	9078.72						10810.3			21318.7	10393
							18537.1	6602.68						13072			949387	16939.3
							1070.87	944.172						4163.15			6920.68	20500.3
							94581.7	3195.25						22921.3			11547.7	8199.04
							3035.56	23519.5						9214.97			3967.15	5774.07
							739.558	10150.3						5280.68			29603.3	20950.3
							11551.2	1508.75						25921.8			13760.6	4844.97
							7943.54	140169						11622.3			33908	7558.04
							2132.57	11764.2						16985.1			32766.4	5859.59
							89928.2	27104.2						31079.4			22464.5	36314.9
							27848.2	48197						4434.75			28062.2	82159.4
							15598.6	2917.72						18497.9			22295.3	419288
							4344.09	3171.75						9597.23			38373.3	49115
							26164.8	1523.07						8856.57			13635.5	311353
							5283.51	4674.06						16760.4			7142.71	8909.58
							-479.512	2581.42						4672.82			218770	5152.06
							22086.8	11007.5						5689.55			1391070	8448.52
							23360.2	8186.06						2055.82			8236.94	8500.53
							4412.59	9297.06						5033.05			320930	47800.6
							43058.2	22406						15042.4			22648.5	9487.52
							7579.66	800.491						6269.39			8951.7	15317
							31092.5	-1120.7						6789.87			171097	21482.4
							2773.74	3093.17						167407			6058.98	15713.3
							8923.93	7371.19						6851.33			16788.6	20401.3
							17529.9	1138.39						6228.48			5482.98	12360.9
							1942.09	3274.36						10875.4			994461	3661.9
							8097.25	6797.57						28700.5			35525.9	21991.2
							4602.88	1136.79						360889			244614	3996.08
							15.1647	34295						29857.9			20530.8	20933.6
							-1472.1	-1090.51						6524.59			731331	4644.24
							14471.3	188920						2847.53			19898.8	15980.2
							1003.6	745.173						21221.9			16005.1	18342.8
							5179.74	6623.74						5967.87			929759	14833
							-877.148	5662.48						2636.36			70484.3	13249.6
							4399.26	2597.31						9857.13			658456	16027.7
							58132.5	2837.93						15040.1			8407.29	28208.7
							10660.5	6619.95						5674.77			12918	4923.77
							814.532	6023.37						26674			1644010	11087.6
							56736.6	6564.41						9007.39			13477.6	20101.2
							5722.39	7515.59						6341.72			855044	5124.58
							563.016	5872.83						5619.44			39583	10108.3
							20648.3	2168.41						10028.5			15168.5	14636.1
							13009.9	2850.66						31308.2			7197.05	4787.88
							2471.13	13207.3						2804.65			14245.5	8573.59
							13150.4	12592.3						290471			6125.91	23147.9
							1431.39	1320.58						9864.11			28997.1	8682.01
							5529.34	7635.13						7653.94			1034900	6001.96
							2081.02	3243.33						19976.9			27995.5	6444.99
							31249.1	3718.91						9584.31			9585.55	5551.07
							1361.89	47007.8						5429.41			1766280	3596.76
							229.401	2712.33						17430.2			12181.5	38112.7
							21694.3	1961.01						2873.46			39415.2	58005.7
							19118.6	1153.77						98353.1			13962	14218.6
							370418	245.689						48326			31726.9	18373.8
							10741.2	28810.5						22790.3			891383	6096.7
							9575.21	5525.86						17831.1			253762	19897.6
							75438	9366.83						15157.3			470284	3418.4
							1176.91	15479.5						15097.3			48359.3	46736.6
								1817.3						35277.5			5516.62	12337.1
								1723.03						14899.6			4021800	3237.95
								12764.4						22029			95467.1	5605.12
								51618.8						20341.8			18995	6874.89
								-343.882						36192.7			22615.8	20992
								6084.02						5809.75			7741.86	6756.43
								21345.6						7518.02			16397.6	1341780
								19880.6						4982.91			475264	21494.9
								1203.53						14790.8			15974.7	4545.93
								36459						14987.5			44066.4	35752.6
								14179						12343.4			19313.8	16038.1
								18402.8						2313.46			12819.3	23073
								7423.69						44822.8			32671.9	10024.5
								10073.8						192031			9649.35	21588.8
								5864.05						32124.2			36280.4	6852.08
								3420.09						5956.69			19264	9327.76
								3020.25						18346.6			23577.6	20484.5
								6292.58						2515.4			13252.2	53636.9
								1445.25						10569			11748.4	13911.2
								620.435						3715.23			1751770	38561
								849.707						4420.14			13691.8	7590.5
								2303.67						5771.55			3704780	21219
								9432.86						5854.81			13209.9	2630.72
								2981.16						6926.61			17322.4	44711
								35443.7						27622.7			15587	17367.5
								7922.92						4143.25			11354.2	5734.42
								12981.6						19497.9			49041.6	14390
								185.295						8105.55			29578	99951.6
								1594.18						15485			30484.7	30012.9
								47740.3						12671.6			476875	6608.39
								2936.9						19366.7			843558	11988.1
								-664.434						13935.7			12812.3	15517.2
								4989.3						31957			93019.9	4326.3
								1541.35						38893.9			21552.5	70889.5
								2046.88						2729.1			7829.15	14334
								1363.54						8585.03			36834.8	36964.4
								-188.95						23306.4			38204.9	19145.9
								1732.54						14506.7			23700.3	71955
								2787.66						5835.42			53155.9	19778.2
								38706.9						315974			20323.5	27219.6
								29048.7						25686.8			331718	117794
								-701.061						9943.94			74836.8	10426.9
								14295.5						47618.8			36292.5	23869.3
								1078.48						117764			7892.74	11079.7
								15227.9						19916			30706.4	20216.4
								48247.3						4731.32			16060.5	13190.2
								-1264.37						2378.77			148228	22176.7
								32107.8						4855.57			25776.7	10717
								18205.9						740815			9363.18	24606.8
								-268.223						5060.24			7690.05	49794
								10047.5						11543.3			9531.24	86546.8
								12791.5						8769.19			56232.3	23349.3
								4931.15						40400.5			11988.2	19789.2
								862.481						35383.2			2313420	212581
								737.494						11188.5			78765.3	3586.41
								3693.31						12731.1			23661.8	57015.8
								-151.39						12511.1			20075.9	13609.4
								3660.42						6581.62			8255.97	19467.9
								1447.04						9547.99			265355	95135.4
								26987.7						30565.1			13409.8	77446
								1687.44						5116.56			11430.9	8688.34
								3747.92						44202.4			26416.3	18148.1
								32111.9						4510.66			22866.9	37533.1
								2664.68						27060			11041.7	38062.2
								17571.6						6199.56			47080.1	12474.6
								1528.04						3323.74			4086.09	24852.9
								56113						35369			10569.8	9961.53
								3807.27						6111.06			76562.5	20319
								19541.4						9608.56			6803.54	12066.7
								2544.42						53483.6			34110.3	7272.34
								4107.02						2943.27			7863.94	571756
								4843.35						6616.81			9623.87	101355
								22010.2						6691.89			373580	4827.39
								13866.2						16267.7			17341.7	6266.87
								7973.83						3292.47			18950.5	7399.38
								5090.83						1726.45			20629.1	15535.5
								79388.5						30275.5			15832.9	62678.4
								4405.39						7017.88			11163.5	7036.09
								6111.92						12921.3			315982	6439.22
								549.078						4035.67			592864	12306.9
								1577.29						5350			4713.83	9069.8
								3059.36						6647.13			1289400	59094.5
								476.531						8443.71			2942.17	31088.6
								-834.731						7801.9			17372.8	12921
								4057.84						15992.2			26448.4	42167.7
								-334.681						7928.05			1121870	9029.5
								28833.8						7614.83			19482.5	31106.1
								10753.1						25109.9			177868	29423
								6600.64						25014.4			54105.1	4998.41
								2379.98						3023.32			51980.8	6949.89
								1874.13						24685.6			37013	11416.8
								9944.6						16631.3			9531.07	13124.8
								4030.06						5870.44			6639.14	5417.37
								531.767						21367.6			17182.2	26099.2
								5938.27						9323.26			16138.6	8177.82
								7858.54						23870.8			25364.1	48410.9
								11409						14624.7			3935.48	4699.63
								7401.68						2667.96			5853.77	3760.79
								5470.62						34275.8			7943.8	28452.2
								4587.86						6423.08			1605120	3743.07
								5196.38						2840.6			8407.95	23437.2
								3955.16						6181.8			30858.2	26528.9
								1325.28						21137			14274.7	31383.9
								445.967						14683.8			13903	20125.9
								2830.24						11278.7			848764	5648.72
								32350.5						11610			21717.1	17141.9
								19142						9070.75			22843.6	24618.6
								26830.6						7597.62			14955.7	22236.1
								5676.99						8186.57			4745.3	15785.6
								9168.81						18573.3			209041	28245.3
								15135.8						14314.4			4090740	47947.7
								37768.8						6838.94			14345.4	18127.5
								370.211						11887.6			763464	3051.42
								14124.5						9397.66			4600.73	31437.6
								6792.06						11264.5			22614.9	23335
								59211.7						10790.2			333275	57365.7
								117.693						44894.2			38990.1	2662.84
								14808.2						2893.64			16242.4	11495.2
								-791.875									37426.3	220527
								1797.18									21303.1	3614.04
								20528.7									15743.3	16292.5
								5564.83									4308.84	13937.5
								2463.02									5984.72	18220.5
								1075.82									196118	7757.73
								3642.35									8676.02	8802.12
								3300.25									45679.2	19567.7
								11479.1									295546	18526.1
								9771.73									16386.5	25487.7
								9439.29									22336.8	5335.52
								3476.23									63170	13106
								1706.98									684359	6439.08
								809.732									22590.6	26041.6
								6031.27									3160280	45315.5
								82.2647									194118	7227.26
								486.672									6029.61	9086.45
								4946.56									17993.2	14604.8
								790.706									2123750	12677.7
								18723.5									17820.1	803615
								-543.426									10131.7	6461.55
								737.943									7796.48	3554.16
								13222.9									11388.6	31592.7
								268.196									49432.3	19657.3
								251.932									12423.9	22436.2
								1117.69									401351	11448.5
								25757.1									16535.4	4580.34
								3014.69									10584.2	7968.02
								594.855									36656.1	15902.2
								6312.14									7178.52	22440.2
								-515.151									16379.8	5986.96
								9965.84									279493	11865
								56786.4									1320210	5126.23
								1250.87									22399.3	12241.8
								3619.07									163756	6488.92
								3694.87									5494.62	43201
								10595.1									18392.2	6245.62
								23473.7									1094050	21048.5
								2449.6									26229.2	6211.58
								163.022									6863.71	544641
								12616.6									24418.6	6005.27
								787.352									729657	5218.66
								8492.43									34534.2	3249.65
								-148.939									5241	23388.2
								-1165.84									295081	40733.3
								21018.8									699377	9122.94
								-969.317									3947.34	19431.8
								2703.46									17260.5	36892.7
								4594.43									1886900	11258.8
								9938.53									29360	7220.33
								13775.8									935069	221870
								1718.47									43889.4	11844.2
								-115.813									20510.9	3571.83
								14832.6									702982	17636
								1869.03									20196.7	6762.37
								1130.09									2129820	6782.98
								22644									1201180	10260.2
								8050.66									31163.8	4760.71
								1993.06									443801	24915.9
								14496.6									26711.2	4170.72
								1570.96									12603.9	8600.42
								4804.22									19478.2	30374.1
								1668.99									95439.5	4572.33
								3367.2									12370.7	2849.82
								4009.27									447724	10487.7
								1233.78									13947.2	5485.75
								7146.78									1649150	6225.29
								12202.4									13469.1	2981.89
								15384.1									4133.29	27181.1
								8291.82									32713.4	6083.1
								8765.33									987840	22852.3
								1925.32									16997.1	35893.5
								10989.5									5520.46	7752.9
								67950.7									336332	17049.5
								24241.8									836648	23219
								65002.6									47335	1036750
								-343.713									22389.2	5193.07
								6574.34									17097.5	66940.8
								80.2086									165134	6145.52
								23558.7									480470	23165.6
								2289.52									4378.79	9538.34
								794.736									14437.8	614191
								-677.635									744498	78902.9
								32327.4									22682.7	22596.8
								14205.6									39544.5	6730.6
								6412.6									19510.1	5080.35
								12009.1									652935	7693.68
								516.339									1538310	8943.69
								2079.84									88251.3	8980.4
								20566.3									17954.9	20314
								14775.9									238061	9253.84
								26341.4									8914.81	28064.4
								4373.12									1164760	2856940
								3036.95									7989.83	11055.7
								406.688									13331.6	13151.6
								4910.12									9519.75	11895.3
								19470									2817930	11477.4
								4417.8									7319.26	31711
								-781.689									9130.62	4894.57
								378.669									140301	7745.04
								2680.46									19013.3	20794.8
								1916.28									17779.8	23916.5
								1760.45									251681	11400.3
								6053.22									11653.7	11912.2
								55756									31126.2	16919.8
								15190.4									82464.6	2350.2
								1188.16									7697.62	2832.6
								7016.32									9080.1	31754.3
								139.78									21316.2	4596.22
								1164.74									26144.3	12368.4
								1247.17									7092.19	35791.4
								22808.4									44227.8	18074
								276.301									8512.33	15096.6
								1746.59									21084.2	10461.9
								50469									60036.5	12627.9
								27830.2									30308.6	89249.4
								192.99									6409.33	4177.48
								10020.1									13660.9	33577.8
								1815.71									29001.6	13344.2
								1869.54									17127.5	7505.82
								1398.98									10524.2	13845.3
								3515.83									34909.2	14732.7
								-355.618									10898.3	44853.6
								8824.87									6963.61	662814
								1364.79									21186.1	6075.12
								2765.87									3798.89	16277.6
								727.171									45413	14852.1
								511.961									40907.8	10694.2
								4759.68									12891.2	32945.9
								3195.22									180474	6289.33
								7533.43									19439.6	19286.8
								-67.467									10573.3	3461.1
								5270.32									6079.91	20030.7
								2689.31									453944	21809.1
								5241.1									11891	12091.1
								13475.7									18051.9	27357.1
								2683.74									32368.3	12423.4
								3225.1									38998.4	5610.08
								3646.37									8647.54	26560.8
								948.659									16932.3	15906.6
								1721.24									17684.9	19275
								83621.1									958500	7157.83
								4206.12									1192150	44344
								1485.22									1071420	10992.4
								-114.725									3875110	41910
								22131.9									2658580	5278.5
								92509.4									10888.7	38844.5
								60833.2									16255.8	35878.8
								282215									23369	10176.9
								4097.56									573915	8106.47
								9562.92									27286.2	13102.2
								1446.77									23667.5	16873.9
								9994.04									35075.8	117261
								69515.3									13559.1	30532.4
								953.267									7640.44	23988.8
								3292.16									832496	45308.5
								185.452									8462	30042
								1846.05									29229.6	713599
								1987.17									55327.7	7659.47
								4862.93									6618.71	21253.4
								134.472									36193.1	39157.1
								78630.9									5625.63	24066.1
								11345.7									15691	9037.33
								3447.24									5206.84	96997.7
								13596.7									7147.67	10596.2
								1049.67									318517	6045.6
								34012.1									358616	32497.3
								26971.7									59868.8	67702.6
								2433.62									94299.3	8002.5
								382.582									26598.3	12086
								1280.88									10577.5	23438.3
								3773.62									5804.93	12594.5
								3247.19									34445.6	40091
								5613.73									7171.89	5238.98
								2975.28									1854760	501042
								13260									8990.99	15946.3
								9409.22									9273.81	6051.85
								5317.94									336680	31492.9
								1972.55									8180.66	11424.7
								127689									1651470	12496.4
								839.057									10119.1	3610.5
								62.3923									121508	26070
								794.573									351604	17244.3
								8061.92									344029	25376.5
								1780.57									14584	4253.43
								47217.7									19441.8	113163
								6409.95									21723.5	10300.4
								701.932									15814.3	3447.4
								19724.3									23215.3	2983.38
								99552.3									6180.39	6648.07
								-717.813									37926.4	18187.8
								14783.6									34529.8	27037.8
								4330.42									16598.8	54236.5
								13849.9									12231.3	32213.1
								5993.19									14541.7	17364
								3957.17									25338.2	4779.22
								3472.97									6302.58	9620.57
								3929.27									18609.8	4493.91
								28731.1									32767.9	11078.5
								8232.2									6350.62	30132.6
								4695.11									9091.3	8313.19
								11928.7									24902	5081.97
								9957.83									38995.9	6363.22
								6217.45									36961.2	3417.95
								36202.6									142073	25691.9
								130583									1154790	20626.3
								-177.407									404824	8475.34
								-9.48884									57732.8	20966
								3949.52									67723.2	9585.56
								57159.8									944479	8343.94
								33529.2									28184.4	12292
								566.324									22626.5	14101
								15314.3									20215.3	8333.26
								635.835									18844.9	14213.2
								3045.29									8232.52	10720
								1046.84									18882.6	18522.5
								39870									25383.2	259774
								2545.65									27679.8	8189.42
								1409.9									1741100	7071.42
								64775.2									34656.5	10780.2
								5765.6									8593.81	9869.89
								-918.619									5871.96	9888.06
								6711.82									74342.9	23636.5
								19319.5									20253.7	33174.3
								264.667									41290.7	11593.9
								2625.21									29313.9	38936.7
								5532.14									37587.7	15605.1
								1998									2762950	33473.1
								18921.2									654038	41151.5
								2066.35									2668400	18845.1
								10049.5									32276.2	2052.51
								3753.09									5421.87	8071.87
								45101.7									77069.6	5249.86
								18345.6									39275.6	15717.3
								4329.59									14786.9	5901.05
								22468									5732.5	83423.7
								23505									11236.4	41042.9
								10619.2									2454.56	39630.2
								77270.4									19097.7	11230.3
								1002.6									152325	18699.5
								7010.8									1636720	22361.1
								2108.29									38648.8	28065.4
								22147.6									76446.4	6781.5
								7357.34									3103580	28489.5
								2210.66									12118.6	6961.31
								1646.01									22767.2	223326
								-134.158									30658.9	16803.1
								2599.86									1116460	48238
								3594.9									273380	24513.3
								1857.07									6655.46	9948.78
								4100.46									96566.8	2882.59
								-802.274									29413.4	9134.37
								1691.94									531062	2374.8
								6916.35									27215.6	7499.51
								2544.67									119619	13811.3
								134.294									9376.15	27961.1
								13000.5									1781170	43727.9
								4051.95									16184	5049.17
								3412.48									6596.77	21670.5
								-1549.76									1799760	2290230
								15195.6									7658.08	3931.69
								9223.05									204963	10071.8
								10469									9726.48	13488.9
								5945.36									175433	528212
								6529.67									46927.1	14442.8
								8847.37									9219.93	33957
								37065.1									18876	20981.9
								20341.3									14469.8	555607
								4991.86									28201.8	52841.1
								16884.1									27170.3	3497.72
								60002.1									50562.4	6344.07
								1357.11									15688.9	9616.98
								-1185.26									14793.6	24572.2
								1907.94									25669.4	41421.7
								41893.8									39298.6	25236.5
								3503.24									14329.6	32464.1
								-552.777									67487	28024.6
								1900.18									16729	3319.77
								4782.92									25794.7	36603.8
								20423.8									1040080	24265
								3197.56									23716.5	30040.4
								51618.5									3896.82	9700.32
								8424.77									24413.4	15190.7
								15011									9299.18	17183.5
								76571.9									24713	75654.3
								12139.5									2728180	27693.4
								1889.37									118685	6176.23
								77222.4									22011.4	14037.3
								10848.1									15873.1	22235.9
								10023.3									20122.3	38842.7
								1486.99									9047.88	1954.09
								63433.5									4031200	20122.9
								3087.46									16002	27860.8
								11465.8									9565.33	5975.27
								9230.2									27694.8	7333.08
								2293.03									121753	59263.1
								4445.81									1958210	61156.3
								15451.5									27038.6	12119.1
								10198.1									19546	8095.06
								12031.1									15195.6	6581.69
								15428.6									23696.8	30542.6
								5304.06									12393.6	17074
								5642.93									11673.8	7021.76
								12205.2									13692.7	8062.28
								4673.78									12627.8	16501.3
								12021.1									43362.8	7926.74
								2383.21									37244.8	9026.12
								2413.47									13392.4	25989.1
								8193.82									2916850	7673.16
								166.57									50921.2	12661.5
								10512.3									7342.39	50889.5
								6977.47									1318040	14503.9
								1264									16498.8	8402
								159.739									11582.8	9990.2
								2404.9									116527	7905.4
								3543.23									621918	494298
								1149.43									32372.8	4972.46
								12269.1									47472.3	59907.2
								27693.5									27815	2951.96
								16334.3									329558	34926.6
								2033.19									16353.6	24756.7
								22612.6									34537.4	18473.2
								5179.45									21364.6	17692.9
								12819.7									40121.7	14392.7
								4839.76									13003.3	7921.51
								1465.22									270349	70806.2
								885.108									11253.4	7346.82
								487.653									14840.9	17938
								16756.5									20670.4	23392.2
								11227.6									21467.8	20769.7
								5165.89									4646.39	21329.1
								22.6424									22130.5	23238.3
								4565.3									15356.1	12148.2
								33413.3									42695.4	17949
								17604.6									3792.27	9190.98
								3190.41									45794.5	27486.9
								8016.42									7995.14	29055.2
								10024.5									60640.3	7870
								30527.3									101780	7410.68
								527.369									10371.1	9487.05
								2017.69									5494.2	4806.55
								1837.66									47598.4	16139
								61506.9									27047	11238.7
								11070									10748.2	22758.5
								1557.17									1610270	70435.3
								1809.24									27683.6	60842.8
								992.979									203054	22309.9
								3648.94									6518.66	13259.2
								30054.6									18343.5	29117.7
								3244.09									330274	38177.1
								111754									11153.9	68960.7
								22846.1									107099	4364.97
								12176.5									70788.3	5338.48
								-460.552									16852.8	25457.9
								11164.1									11710.1	11277.8
								-1165.23									8792.13	5116.54
								15120.3									15050.1	34815.8
								22873.9									41093.1	29057.4
								2290.33									533042	9652.99
								-342.807									7307.76	9854.27
								3322.52									273722	17394.6
								2386.67									43341.7	9617.68
								-97.7153									6874.27	17549.1
								-11.2886									497877	9588.64
								5698.41									6167.21	39627.7
								11139.8									2203410	6301.44
								7394.63									52334.4	6989.12
								9666.8									2655700	10234.7
								171.333									22690.3	125376
								7650.4									180521	202865
								17928.7									800037	4780.99
								29140.6									4028.2	29835.6
								3022.43									1091970	4320.83
								2377.91									872986	30927.9
								17700.5									19825.8	31271
								4032.81									34809.1	17172.3
								7570.6									36403.7	17679.9
								36233.1									649540	1252200
								13910.1									8559.91	33677
								27260.8									28736.2	34350.4
								4070.1									161943	19821.2
								10696.9									13721.2	13725.3
								10546.2									4412.8	9348.18
								765.944									29431.9	12477.7
								1385.49									19383.5	9328.5
								11139.7									26805.3	504697
								4516.86									2533.78	16715.7
								377.553									26500.2	18518.1
								17725.1									2007260	33129.1
								56991.7									263336	94331.2
								-356.573									31719.3	14994.9
								3884.24									1373440	9818.03
								7203.94									42894.6	17912.2
								24323.3									17758.2	17169.3
								1437.94									5765.77	4592.06
								1614.53									653489	15919.8
								5678.99									21239.3	5716.68
								-108.866									8505.7	6424.65
								5492.22									20229.3	16199.3
								8213.19									5503.83	23441
								3942.72									30226.3	176051
								893.418									265100	16669.8
								4072.95									7213.43	11595.9
								3158.13									102981	17779.1
								1226.62									18623.6	7977.9
								608.723									1486260	298254
								2752.04									18337	14564.3
								1856.66									1678330	15268.7
								2872.92									31563	4075.07
								5669.9									7724.06	7721.67
								95610.7									18792.7	6782.57
								-1028.83									53172.1	19195.4
								4268.92									1499280	6849.18
								7805.91									762377	16437.9
								38008.6									751449	6010.48
								21023.5									203988	20556.6
								9653.38									19148.5	10944.4
								-801.348									60489.5	40543.9
								10438.5									17646.7	877000
								18025									586756	12194.6
								12746									2624.71	16120.6
								3099.72									30181.5	50001.1
								6346.9									5794.91	20830
								-1206.66									67334.8	89796.4
								5666.69									7804.23	11211
								1458.69									8094.92	12803.7
								2843.3									1208680	33314.8
								14952.1									1191390	5327.33
								7625.1									18786.5	15098.8
								576.652									22988.9	10214.5
								12756									3807.83	6885.96
								233.122									9872.51	68226.6
								27679.3									34326.9	15871.3
								38819.8									5238.26	13714.7
								69.9852									23463.9	33396.4
								611.817									39745.7	4835.31
								5416.39									12488	6147.67
								23123.8									1023980	5257.65
								61392.5									470067	21071.9
								333.619									211119	7758.42
								22233.9									8744.74	9671.8
								1465.52									24666.5	7835.56
								5977.06									291048	19731.8
								10205.1									6694.99	10331.7
								5897.39									15418.6	24408.7
								6821.41									19631.7	4995.18
								11313.5									54819.3	11034
								36780.5									19242.8	4052.43
								2048.72									23970.6	66646.4
								2463.04									15981.2	20195.7
								17442.8									38546.9	13863.3
								3973.3									2075410	25097
								3477.54									302825	36204.7
								4331.01									10700.3	6095.72
								3347.14									22641.6	14122.4
								945.538									9754.09	7335.71
								8937.16									2467150	15705.9
								21132									115647	33433.9
								2596.54									26546.9	26141.3
								30893.8									45495.4	19079.9
								5914.73									7875.77	20116
								1681.65									17788.2	33072.4
								1292.62									643454	33845.9
								3430.26									27409	17892.8
								16264.7									736846	180096
								8462.4									12077.6	69673.4
								-161.203									161599	8046.62
								13977									13986.6	1997740
								30845.5									200827	7620.56
								49273.9									208049	4947.8
								14440									17793.9	1639910
								3136.4									634929	27159
								1480.62									13315.8	9473.42
								1116.11									7007.88	6172.26
								2585.31									27339.4	13025.7
								2032.34									10850.3	29045.1
								-63.2628									44790.1	36504.5
								1654.78									32084.4	17427.7
								1527.1									4638.7	22806
								4108.85									6525.79	14909.7
								5306.08									50517.3	20372.2
								1634.62									19655.3	25604.2
								1299.59									30361.8	38607.7
								522.641									3531.33	40146.1
								3662.97									29692	36793.7
								1180.2									39088	3898.14
								23649.3									19318.7	5769.51
								-1073.53									1680070	5229.55
								5319.23									6547.58	16294.9
								9640.43									1081210	37300.6
								2317.76									4856.52	7598.37
								46062.2									4972.12	27522.1
								7093.52									502412	22342.9
								2023.89									218121	57409.7
								4884.23									48008	9208.08
								798.724									16094.2	29244
								2150.94									767703	5620.23
								1459.69									36052.3	38683.8
								2551.89									138704	41502.8
								4896.02									1542000	3469.31
								1377.24									99780.2	7166.38
								40402.6									8925.8	465668
								5651.57									11807.8	43235.2
								2490.88									24925	8896.96
								19771.2									3082110	21376.8
								1385.58									27391.4	27220.2
								24199.6									11421.7	14548.1
								2493.09									181088	54385.8
								3927.5									4008.79	22746.8
								7674.13									21199.8	25421
								69242.2									1396300	7752.87
								2021.86									865270	13914.5
								1276.07									84429.7	415435
								3983.64									457972	13018.7
								16273.7									29048.6	7138.7
								538.394									42558.2	54044.1
								9156.99									1388220	151509
								10332.5									3481.04	17994.8
								22522.8									81429.4	4601.94
								48572.6									4637.74	18202.2
								4609.8									8099.78	16438.8
								2011.18									34791.4	16367.2
								3152.83									23020.9	25225.3
								33283.1									2048540	29854.7
								3601.31									178895	25178.8
								6131.69									12806.2	40003.5
								6428.73									35189.1	13539.2
								6716.52									18348.9	7133.6
								4377.05									9796.57	7697.49
								-136.37									52586.3	16026.3
								2366.87									88755.5	9362.95
								12167.9									38988.5	6214.91
								16898.6									74117.5	10155.8
								2180.86									33662.2	13024.7
								12004.9									20889.9	28946.4
								31096.4									91568.8	31392.3
								1590.14									11173.2	30090.9
								20032.7									27365.2	31992.9
								23817.3									26756.6	7575.19
								-919.436									14808.7	13601.2
								339.308									12045.4	34843
								874.342									28648	33698.3
								9307.32									10998.2	5064.23
								28978.2									34198	80672.7
								9085.95									30142.9	8530.41
								6657.42									12173.5	7338.01
								793.248									7365.69	4168.27
								3197.79									19438.1	7590.65
								13783.8									38137	4630.24
								1143.08									23138.2	7057.91
								2129.87									617940	38580.5
								1360.2									10881.1	10079
								12336.6									23865.1	7341.13
								301.44									34215.1	21501.9
								1682.78									15375.8	71141.2
								3451.55									34062.8	4219.52
								-1511									35994.7	15751.4
								8533.91									31927.5	16539.2
								33503.5									7459.56	14184.8
								1549.67									29498.5	19788
								4405.61									14294.5	4680.94
								-822.156									39084.2	12185.9
								156.267									11925.1	16318.9
								-415.834									343083	13604.9
								3505.04									57256.2	6414.25
								12424.3									14739.9	37710.8
								7790.2									207156	24527.2
								1678.1									9548.39	3336.69
								1140.67									162101	65251.9
								8515.57									9432.21	5855.43
								20041.9									27140.8	4578.32
								2956.79									25521.7	11383.3
								31826.3									26860.4	721950
								-482.944									12740	34988.7
								-994.644									12113.8	3966.11
								3436.84									733898	8267.27
								-380.023									3414.37	8610.36
								4259.71									1208700	106540
								16636									35853.8	6675.45
								26627.5									27015.1	6047.42
								5812.8									305368	8555.36
								12186.7									16883.9	20767.2
								6215.09									1612520	11831.2
								796.468									54216.3	17843
								1007.72									28007.5	15250
								1691.37									27086.3	10519.6
								90.9463									124081	13465.5
								1661.71									37596.7	10096.9
								5378.07									21097.8	37458.4
								6374.04									610903	9343.16
								38891.1									42989.5	4822.12
								1659.73									50154.8	12948.3
								2703.98									20709.4	13834.9
								10295									10183.4	15062
								133.477									38892.8	7200.95
								1857.38									49068.3	11078.6
								6981.31									571243	31843.9
								37558									11383.5	13277.7
								4184.02									42546.9	5403.26
								53645.3									39191.9	4023.99
								2679.5									9765.93	117568
								6483.67									38518.7	17970.1
								21382.4									83670.7	10285
								1576.67									725647	49409.6
								11207.6									16057	12291.7
								-80.1625									11337.4	10331.7
								8554.03									1994360	14544.2
								20258.5									1012960	14774.7
								505.539									941791	13682.7
								33088.6									17827.7	6041.14
								2746.16									8955.18	10909.8
								9375.44									1762830	7579.98
								543.131									21270.3	14993.8
								5056.48									31919	6429.72
								4697.01									9046.08	13406.8
								989.166									19536.9	54725.6
								-823.071									1961870	430528
								7447.06									49163.4	10014.7
								763.648									1415750	16983.8
								4946.71									18780.8	29895.1
								2901.21									21777.9	8842.45
								1160.72									36249.3	1523240
								28401.6									14208.2	26965.7
								10717.3									17220.3	5192.43
								7327.01									42878.7	979640
								7686.01									55897.4	61526.9
								40001.9									21803.6	36241.9
								10564.9									2958150	12586.5
								3649.79									19263.6	18228.5
								8358.66									468918	190171
								-1115.2									6164.57	39156.4
								965.513									24099.1	19775.4
								15332.4									574206	18701.5
								613.485									23962.3	14351.3
								14320.6									28727	33257.9
								10678.3									20392.8	8874.5
								1160.14									14577.8	9970.66
								6354.88									14693	28378.9
								4655.25									1089170	28665.6
								15516.7									408907	12115.8
								8157.83									9825.71	64614.4
								1685.64									21966.5	4300.76
								-719.526									206222	26434.5
								15520.9									959894	3888.27
								29616									13524.7	2518.32
								311.411									28263.2	4659.84
								1318.87									16948.7	4512.07
								13267.5									18787.2	13624.1
								28076.2									7543.37	6559.34
								1852.17									33117.9	9743.11
								510.605									1877290	278186
								1252.48									1873990	5591.58
								9992.76									1150730	15038.1
								-483.415									3755.62	38312.8
								11301									415280	5855.73
								27917.5									10682.6	6486.08
								1212.35									27529.3	9494.06
								46901.2									23467.3	653152
								259.494									21136.3	15333.5
								34019.3									3117840	4368.54
								1080.91									10265.3	28184
								5341.69									131189	25550.7
								9232.99									43624	6014.15
								2464.89									44790.7	7927.71
								2660.91									1613490	8042.88
								5885.91									23860.3	49424.1
								5486.96									771506	9359.95
								-120.105									687376	17703.4
								4879.83									100174	46820.7
								4794.04									37208.9	12640.2
								5847.24									8952.06	16934.3
								18882.5									18107.7	1302700
								3407.12									8645.9	16686.1
								249.574									4466.67	10774.8
								13980.5									24794.4	92929.3
								1795.96									11886.4	11595.8
								7504.14									2479540	33599.6
								12560.2									129582	38693.6
								448.757									18440.4	6962.19
								17436.6									14488.8	126531
								497.053									95577.8	18030.1
								2301.56									5514.51	24171.7
								5706.74									25583.2	24012.1
								7854.27									14121.1	15312.1
								-9.59823									28801.7	37805.7
								561.382									2094430	6468.83
								1313.14									16350.9	9820.56
								7056.04									1338380	4435.54
								1354.13									9777.54	107698
								1612.01									27737.4	3202.99
								1970.77									11466.4	22098.6
								1651.99									408122	19336.7
								5955.28									8208.51	307745
								41213.5									1105350	26597.4
								992.274									262920	12317.2
								2317.69									24407.8	3021.6
								-568.125									274000	40279.5
								7257.02									10336.3	15025.3
								2940.91									239911	11085.3
								6778.4									9214.89	17807.9
								5057.65									2862.01	27091.3
								9686.6									7090.74	8296.55
								20132.5									198476	6699.23
								34694.2									5816.38	4934.05
								34570.5									1116650	6789.44
								864.812									21983.3	18948.6
								8544.01									711393	83872.5
								4934.54									3283.21	1109140
								18376.4									60688.9	119478
								26663.1									26196.1	1027890
								4513.15									13997.5	21831.6
								111229									11585	4465.58
								50882.9									17044.2	27502.3
								611.774									186884	4976.21
								24376.5									17122.8	38342.7
								17693.2									826056	463572
								-945.263									4796.89	11164.9
								1297.53									780700	14796.2
								11623.1									21509.9	27497.6
								9189.27									28701.2	25001
								23939.3									79598.7	77677.8
								686.469									8161.67	7907.22
								16952									27932.7	6471.93
								6639.02									17636.7	3812.08
								1719.37									44431.6	8002.33
								-734.878									22451.8	9204.32
								3901.78									28040.8	10999.2
								6381.31									184403	10960.3
								100812									10609.3	16607.9
								23070.8									15983.4	8267.29
								660.403									85312.9	16522.6
								10111.7									27614.9	37269.1
								12572.3									12900.1	71534.1
								3454.8									1246320	12275.8
								2341.32									1528870	19544.2
								36947.8									3118760	26287.6
								79.8724									30451.7	7741.45
								2578.52									10280.3	7099.6
								1687.52									15916.8	37745.3
								4202.03									37023.1	12306
								3372.22									4915.69	8721.62
								4092.97									926676	23954.4
								-21.1278									11992.5	40059.5
								10668.8									5332.19	5687.44
								26.9927									1102620	5642.34
								-615.227									72895.9	6448.58
								2041.88									1417620	16401.9
								-112.167									26800.7	14940.9
								14174.2									473971	21610.1
								4705.04									605566	9171.8
								1931.3									14545	6580.99
								29723.1									8450.88	4544.85
								873.353									52727.5	19289.6
								2157.74									616202	13729.1
								2289.45									583800	36030.5
								11759.4									25559.2	22024.3
								102360									186075	9360.81
								9274.53									13674.2	13698.5
								13634.7									35414	27802.6
								2482.72									7060.95	2480.53
								666.335									5071.84	3669.31
								3554.33									17237.6	11809.6
								7911.63									22940.6	4666.47
								1386.89									19750.8	109689
								31543									38091.4	17383
								29819.4									66310.8	10325.5
								-231.098									563261	5215.45
								3088.66									45342.7	30407.3
								1645.62									439703	6949.66
								5301.23									11899.5	11661.9
								2122.48									12059.1	9535.88
								37790.1									17809.6	12283.6
								106.339									12664.9	16753.6
								4371.74									5600.01	9535.21
								4414.06									8155.57	41552.2
								3279.05									288787	10936.4
								5175.24									6985.16	17750.2
								11093.5									596070	18534.9
								1398.56									5376.58	16512.4
								1910.81									333514	28660.5
								659.294									3348690	18003
								50351.2									926321	9530.99
								1905.44									1487350	22113
								20641.1									215231	20456.2
								4125.53									24325.3	8062.16
								7954.99									13077.4	14946.2
								29868.6									828555	5349.47
								1980.22									35526.8	16308.8
								2390.34									13798.8	15100.8
								-986.719									9617.3	6268.53
								7787.46									25998.2	3361.37
								5050.02									518801	12792.5
								9249.25									33406.4	24450.2
								6187.92									908530	20176.4
								1030.85									4104.64	35400.8
								953.999									21177.3	7661.64
								5112.37									1439410	131337
								1922.06									42935.8	5426.95
								1825.38									228589	14264.2
								39033.2									10948.7	25990.2
								5275.79									27975.2	177854
								5439.4									3063920	43247.7
								8484.73									5492.37	7233.25
								89483.1									34645.6	6974.44
								495.311									31387.9	33266.5
								5526.88									274987	25121.8
								4170.37									7093.83	22400.7
								1175.61									17591.7	16965.5
								-222.009									254042	57379.7
								2668.58									474040	27585.3
								211.13									16780.9	934691
								1742.67									7578.56	587454
								8159.19									20902	74641.6
								77996.9									67799	11290.8
								-269.349									74229	10797.6
								3600.9									10453.5	7970.11
								1093.12									10255.4	717213
								1251.96									39518.1	14819.3
								2711.25									23658.2	28409.2
								13353.3									28745.7	32442.3
								3296.54									69130.5	24140.3
								54166									9356.53	33980.9
								2347.01									2797120	6159.02
								575.287									691294	7503.4
								2603.97									1765020	32783.1
								7350.31									1558660	18948.3
								15544.3									432772	29891
								7721.49									27222.4	8389.3
								14065.7									6214.35	5851.62
								2218.25									1128950	7153.51
								9777.88									7465.28	30028.7
								1556.65									11274.8	13086.8
								-847.506									4382.84	24301.4
								57128.8									19055.9	39073.1
								-1106.76									6780.77	1225420
								1852.88									45867.6	2233.54
								8648.05									2621780	18822.5
								-238.192									1407530	20337.1
								1619.17									9504.52	10758.7
								173.677									9723.39	5351.33
								-232.865									26017.6	42751.4
								119.102									21470.8	3325280
								6205.48									22624.6	9438.91
								3741.31									625877	17856.5
								-61.6722									35997.2	17445.4
								5477.82									22147.3	14597.3
								-122.674									21017.8	5383.14
								-1053.21									23614.2	5983.22
								4568.54									16650.6	8167.94
								-63.7492									41104.9	22608.4
								9136.42									21420.7	30256.1
								2904.04									2335170	3301.04
								14124.3									586296	29887.3
								71117.5									9815.55	20625.4
								2060.63									28723.9	15476.8
								-1952.52									863983	6339.26
								5079.36									6178.14	6742.73
								3035.98									12386.2	12585.3
								12092.6									5346.14	4942.06
								1325.98									6853.05	12614.7
								2611.83									14910	39632
								-270.36									30241.3	8535.98
								253.521									760342	27557.9
								-289.345									6593.46	9376.51
								5226.31									11533.2	15607.8
								7041.67									7248.51	524578
								2825.81									11681.5	19201.6
								2369									350894	17377.5
								1012.24									42426.5	64250.3
								2246.66									99216.1	34138.1
								23925									1464600	14151.4
								27932									46758.5	9361.63
								11372.3									47860.1	18761.3
								16290.8									8601.34	16442.8
								13523.1									28098.8	16022
								1698.72									3339.36	3501.03
								15074.6									1304460	10285.6
								3090.43									51771.4	244703
								20589.9									4219.63	8652.93
								368.276									11003.1	14596.8
								3372.28									11648.2	25177.3
								31731.8									554111	14213.2
								3002.77									4520.3	41517.7
								459.786									14323.7	9039.44
								7769.4									7392.28	5918.35
								7995.2									565274	34969.8
								27590.2									3213	12199.5
								101.115									45270	7981.65
								53536.2									11065.5	21461.9
								3330.61									1582520	10476.5
								13648.2									678048	16475.6
								6362.13									9765.11	14578.8
								11745.5									921053	14418
								396.824									13932.1	8033.09
								1222.7									9056.53	17153.9
								2194.37									3200.83	5583.09
								621.834									31177.6	57198
								-1342.15									29077.2	18811.3
								1760.13									6342.59	22502.8
								13892.2									4314.91	17923.1
								-707.729									7427.32	6955.5
								7504.62									35143.8	9008.73
								2434.05									38398.5	18531.4
								239.593									24982.2	8581.71
								6006.74									803033	11612.8
								3014.56									17273	35317.8
								9604.03									17030.8	32702.1
								-408.121									9617.28	28700.1
								38726.9									19355.3	35486.6
								18055.9									9737.59	34832.6
								1314.43									4181.32	18524.3
								9660.51									22875.6	15478.5
								20798.1									16875.6	2854.22
								290.68									47733.1	292526
								12693.8									339837	5237.57
								-696.012									31243.5	5584.65
								431.023									2236280	29068.3
								10446.3									26207.4	46119.5
								49178.1									697506	45299.9
								-587.743									41692.9	16714.9
								-264.785									660782	3367.93
								16314.6									27780.7	7552.06
								-435.184									26091.9	15408.6
								5867.75									72808.1	25528.4
								649.227									20111	27975.2
								924.549									12648.1	6507.03
								388.252									1088300	6446.21
								125057									223284	9539.01
								1931.73									1910910	12963
								848.964									20390.1	28917.8
								9906.98									460851	27553.4
								49407.9									18903.2	20875.9
								8994.54									70651.4	17624
								-693.729									711300	26086.4
								1452.52									317088	14506.1
								270.473									99159.9	8571.94
								3311.48									18213.1	6867.46
								9975.3									47215.4	7054.02
								1407.13									27546.5	40781.5
								1044									63275.5	20845.1
								521.738									8093.82	19726
								4538.14									9953.01	6263.39
								6444.61									10486.7	55215.4
								36472.7									682651	15589.7
								1944.8									224825	43860.6
[truncated: 2,870 more rows]

## Sheet: Fig 4H
Supporting data for Figure 4H - Geometric mean fluorescence intensity of MHC class I Db GP33 and MHC class II I-Ab GP66 tetramer of activated CD8 and CD4 WT and TdT-KO T cells, respectively, 45 days post-infection with LCMV-Cl13 from mixed bone marrow chimeras.
	MHC class I Db GP33 MFI on GP33+ activated CD8 T cells				MHC class II I-Ab GP66 MFI on GP66+ activated CD4 T cells
	Biological replicate	WT	KO		Biological replicate	WT	KO
	Replicate 1	13481	24418		Replicate 1	7846	7382
	Replicate 2	14155	16207		Replicate 2	5132	6624
	Replicate 3	19859	37903		Replicate 3	3908	7552
	Replicate 4	17184	27316		Replicate 4	4147	5547
	Replicate 5		22131		Replicate 5		6583

## Sheet: Fig 4I
Supporting data for Figure 4I - LCMV-Arm viral loads (plaque forming units/mL) in the serum (2 dpi) and spleen (6 dpi) of chimeric mice with WT or TdT-KO T cells measured by plaque assay.
	Blood PFU/mL (2 dpi)				Spleen PFU/g (6 dpi)
	Biological replicate	WT	KO		Biological replicate	WT	KO
	Replicate 1	200	100		Replicate 1	109000	67700
	Replicate 2	100	200		Replicate 2	71200	361000
	Replicate 3	200	100		Replicate 3	252000	619000

## Sheet: Fig 4J
Supporting data for Figure 4J - LCMV-Cl13 viral loads (plaque forming units/mL) in the serum of chimeric mice with WT or TdT-KO T cells measured at 5-7, 26-28, and 40-45 days post-infection by plaque assay.
	Blood PFU/mL (5-7 dpi)				Blood PFU/mL (26-28 dpi)				Blood PFU/mL (40-45 dpi)
	Biological replicate	WT	KO		Biological replicate	WT	KO		Biological replicate	WT	KO
	Replicate 1	5670	6030		Replicate 1	3000	141000		Replicate 1	10500	19500
	Replicate 2	3250	700		Replicate 2	45000	358000		Replicate 2	100	23500
	Replicate 3	1100	10100		Replicate 3	1000	80700		Replicate 3	14100	26000
	Replicate 4	7750	7350		Replicate 4	59900	43700		Replicate 4	43000	5250
	Replicate 5	1150	2100		Replicate 5	61900	29600		Replicate 5	200	21000
	Replicate 6	1250	5000		Replicate 6	13000	86000		Replicate 6	15900	30500
					Replicate 7	46000	3000		Replicate 7	1850	28600
					Replicate 8		59500		Replicate 8	2000	14100
									Replicate 9	200	38600
									Replicate 10	5250	90000
									Replicate 11	14400	14900
									Replicate 12	1950	30600
									Replicate 13		30700
									Replicate 14		500
									Replicate 15		26900
									Replicate 16		53000
									Replicate 17		29000
									Replicate 18		33700

## Sheet: Fig 5D
Supporting data for Figure 5D - 50 day survival timecourse of WT and TdT KO mice infected with C. neoformans.
	Days elapsed	WT	KO
	34	1	1		1 = mouse died or reached disease endpoint
	34	1	1		0 = mouse survived the 50 day timecourse
	34	1	N/A
	34	1	N/A
	34	1	N/A
	35	1	N/A
	35	1	N/A
	37	1	1
	39	1	N/A
	42	N/A	1
	45	N/A	1
	49	N/A	1
	50	N/A	0

## Sheet: Fig S1F
Supporting data for Figure S1F - C. neoformans pathogen loads (colony forming units/lung) in the lungs of mice with sorted CD5-lo and CD5-hi transferred T cell populations 20 days post-infection.
	Lung CFU/mL (20 dpi)
	Biological replicate
	Replicate 1	87000
	Replicate 2	87000
	Replicate 3	135000
	Replicate 4	111000
	Replicate 5	21300
	Replicate 6	294000
	Replicate 7	27900
	Replicate 8	21300

## Sheet: Fig S1H
Supporting data for Figure S1H - Scale values for representative flow cytometry histogram plot of CD5 on activated sorted CD5-lo and CD5-hi transferred T cell populations 59 days post-infection with LCMV-Cl13 by flow cytometry.
	CD5-lo	CD5-hi
	34632.5	97641.9
	21237.8	30135.3
	6392.95	23762
	41972.8	100147
	7462.93	100597
	153992	34625.2
	17646.5	24872.1
	7497.88	64197.4
	39447.7	115841
	4583.66	49199
	75485.6	6957.19
	12555	130432
	25117.6	114362
	20755.9	109096
	7292.33	33180.3
	10629.1	115658
	46625.8	122675
	9361.12	60639.8
	31807.6	117331
	24299	59399.1
	22875	32133.4
	18180.8	122809
	16116	98716.9
	43584.2	66572
	31312.3	114357
	16282.7	72724.3
	25590.8	78137.5
	12325.8	90726.5
	18201.9	39241.5
	14241.8	95156.6
	17071.9	82001
	60968.7	103706
	29366.2	89895.1
	12698.9	95792.1
	20884.2	38413.8
	4662.75	32412
	82205.1	34875.8
	19642.6	29131.8
	11010.2	30997.9
	53045.5	23217.3
	27422	93351.4
	3998.54	83982.1
	16520.1	124981
	87749	78526.2
	16456.2	25587.6
	5723.64	51774.6
	7866.89	37998
	42081.9	43098.5
	24122.8	69257
	68900.8	83763.3
	22746.2	30325.3
	29508.4	77178.7
	11016.7
	19277.1
	101304
	16120.4
	25686.5
	6565.03
	18194.9
	25964.9
	19962.7
	59544.8
	7879.16
	15448.3
	17044.5
	9255.95
	4760.72
	26687.2
	34666.4
	9271.57
	10525.6
	6220.36
	37855.7
	31249.8
	70248
	3842.01
	22221.2
	7363.84
	4879.36
	15985.7
	33430.3
	22951.9
	11189.1
	17007
	17450.6
	30558.7
	18951.6
	47176.2
	8607.54
	22614.1
	4485.17
	10760.2
	7215.32
	15366.5
	50951
	65769.1
	26492.6
	8921.89
	5796.16
	15554.1
	7679.24
	5110.15
	32440.4
	108151
	23965.7
	8722.9
	36563.6
	7464.09
	16074
	15532.1
	24732.9
	45246.7
	4744.02
	53130.7
	37236
	14149.3
	12769
	29702.1
	9197.57
	30554.4
	15457.2
	28441.4
	36700.9
	61286.8

## Sheet: Fig S1I
Supporting data for Figure 2I - Quantification of ratio of sorted activated CD5-lo and CD5-hi transferred T cell populations relative to naive CD5-lo and CD5-hi transferred CD4 T cells 59 days post-infection with LCMV-Cl13 by flow cytometry.
	Number of transferred CD5-lo CD4 T cells 59 dpi					Number of transferred CD5-hi CD4 T cells 59 dpi
	Biological replicate	Naive	Activated	Ratio		Biological replicate	Naive	Activated	Ratio
	Replicate 1	204	1843	9.03431		Replicate 1	26	38	1.46154
	Replicate 2	125	124	0.992		Replicate 2	92	52	0.565217
	Replicate 3	68	54	0.794118		Replicate 3	271	54	0.199262
	Replicate 4	133	205	1.54135		Replicate 4	69	39	0.565217

[truncated: 5 more sheets: Fig S4B, Fig S4C, Fig S4E, Fig S4F, Fig S4H]
